# Supplementary material for: Identification of Immune Infiltration and the Potential Biomarkers in Diabetic Peripheral Neuropathy through Bioinformatics and Machine Learning Methods
Source: Biomolecules. 2022 Dec 26;13(1):39. doi: 10.3390/biom13010039 (PMC9855866; doi:10.3390/biom13010039)
Supplement: Supplementary file 1 [file biomolecules-13-00039-s001.zip]

Archive with 3 entries (3 files):
- Supplementary Materials.pdf
- Table S2.xls
- Table S3.xls
