# Supplementary material for: Identification of Immune Infiltration and the Potential Biomarkers in Diabetic Peripheral Neuropathy through Bioinformatics and Machine Learning Methods
Source: Biomolecules. 2022 Dec 26;13(1):39. doi: 10.3390/biom13010039 (PMC9855866; doi:10.3390/biom13010039)
Supplement: Supplementary file 1 [file biomolecules-13-00039-s001.zip › Table S2.xls]

Table S2: DEGs of merged datasets in DPN
	logFC	AveExpr	t	P.Value	adj.P.Val	B
Ubd	3.693016479	9.731187175	18.42249425	2.04E-15	2.49E-11	24.49894503
Pon1	-3.605334308	10.03673962	-17.67642802	5.04E-15	2.49E-11	23.7173144
Cdr2	1.753282989	10.39669531	17.55008124	5.89E-15	2.49E-11	23.58111451
Myh10	-1.397566596	10.78607164	-15.73484251	6.24E-14	1.98E-10	21.49203125
Cyp2f2	-4.433087328	8.6943288	-14.57053363	3.21E-13	8.13E-10	20.00953511
Ltbp2	2.032952156	8.992337701	14.2257085	5.31E-13	1.12E-09	19.54693379
Ucp1	4.139431786	7.670368543	13.53508754	1.51E-12	2.73E-09	18.58592248
Adap2	1.041455325	10.83065508	13.22318541	2.45E-12	3.87E-09	18.13620696
Lipf	4.40795048	6.655372773	12.84391903	4.46E-12	5.92E-09	17.57566027
Atp6v0d2	3.352781152	7.985973616	12.81490802	4.67E-12	5.92E-09	17.53215048
Cfd	-0.656877119	13.66395272	-12.4729943	8.14E-12	9.37E-09	17.01244183
Gpnmb	1.466771292	11.32359309	12.3272768	1.03E-11	1.09E-08	16.78701783
Myo5b	1.531095669	6.448435418	11.36035257	5.37E-11	5.23E-08	15.2291371
Lrrc39	2.322182466	7.744500219	11.18213447	7.35E-11	6.52E-08	14.9298012
Itgax	2.743531176	8.318136327	11.15440917	7.72E-11	6.52E-08	14.88288166
Ncan	2.018083298	7.250692251	11.06897823	8.99E-11	7.12E-08	14.73770642
Abcb4	2.040992023	7.902001826	10.98375314	1.05E-10	7.14E-08	14.591973
Adam8	2.860987979	9.207682015	10.97149742	1.07E-10	7.14E-08	14.57094102
Blvra	0.899565131	11.77794159	10.97102031	1.07E-10	7.14E-08	14.57012187
Cpa2	3.82640157	7.748444722	10.94036454	1.13E-10	7.17E-08	14.517429
Ung	0.619953782	9.587983624	10.32394738	3.51E-10	1.94E-07	13.43238941
Fcrls	-1.621784377	9.093278233	-10.3095454	3.61E-10	1.94E-07	13.40644837
Hspb7	2.628524304	6.604014055	10.28132785	3.80E-10	1.94E-07	13.35554322
Gsto1	0.833792982	10.60080406	10.27276709	3.86E-10	1.94E-07	13.34007862
S100a8	2.895031783	10.9766055	10.25696593	3.98E-10	1.94E-07	13.31150915
Cldn15	1.863822406	8.149391883	10.21433186	4.31E-10	2.02E-07	13.23425918
Lgals3	1.221143071	12.45570052	10.14916345	4.88E-10	2.18E-07	13.11571232
Rassf6	-1.855683994	5.600567198	-10.13757189	4.99E-10	2.18E-07	13.09456709
F2r	0.868023848	9.23187504	9.995593804	6.53E-10	2.67E-07	12.83411432
Gpihbp1	1.466020582	10.54901229	9.939962725	7.27E-10	2.88E-07	12.73132345
Il18	-1.045198874	9.864565321	-9.867680797	8.35E-10	3.21E-07	12.59714233
Lrrc59	0.703780932	10.99608566	9.797532826	9.57E-10	3.56E-07	12.4662456
Dock8	1.057168969	7.065887297	9.609978793	1.38E-09	4.99E-07	12.11297267
Il7r	2.6293611	8.164955802	9.22421671	2.96E-09	1.04E-06	11.37111037
Glt8d2	-0.81200493	9.971337457	-9.136407863	3.54E-09	1.16E-06	11.1993475
Tst	-1.531203237	10.5347848	-9.131637427	3.57E-09	1.16E-06	11.18998507
Hs6st2	-1.26664289	7.888627784	-9.130745756	3.58E-09	1.16E-06	11.18823473
Mfge8	0.978719396	12.23894067	9.086134241	3.92E-09	1.24E-06	11.10052014
Cyp2e1	-0.621746282	13.05890255	-9.026164673	4.42E-09	1.37E-06	10.98216754
Rgs1	2.742687984	8.133623079	9.007664878	4.59E-09	1.39E-06	10.9455551
Tsc22d2	1.05782541	9.96483966	8.930725981	5.37E-09	1.58E-06	10.79276927
Nalcn	-1.193067138	7.70618959	-8.742830606	7.91E-09	2.18E-06	10.41612387
Angptl4	1.136948003	12.56809134	8.707311516	8.52E-09	2.29E-06	10.3443611
Tph2	4.37359534	8.89795142	8.698282776	8.68E-09	2.29E-06	10.32609084
Agtr1b	-1.756596787	6.80570979	-8.603763279	1.06E-08	2.72E-06	10.13412809
Nus1	1.280861909	8.747008391	8.586620646	1.10E-08	2.72E-06	10.09917629
Prdx6	0.590477906	12.54534327	8.562150778	1.15E-08	2.81E-06	10.04921258
Cnrip1	-0.766709693	9.925928176	-8.543547617	1.20E-08	2.87E-06	10.01117068
Pde7a	1.174964015	8.983208043	8.506769504	1.29E-08	3.04E-06	9.935817353
Atp6v0a1	0.995149466	8.919282958	8.449730293	1.46E-08	3.36E-06	9.818570212
Igfbp3	1.302920396	10.40239142	8.341972931	1.83E-08	4.15E-06	9.595802258
Tatdn2	0.901652524	9.968261146	8.311647747	1.96E-08	4.28E-06	9.532811851
Ano9	1.066812902	4.554570435	8.311312824	1.96E-08	4.28E-06	9.532115427
Nuak1	-0.753967966	9.636920085	-8.292047104	2.04E-08	4.38E-06	9.492028243
Htra3	1.079002352	11.36761839	8.26542775	2.16E-08	4.56E-06	9.436552804
Slc7a6	0.86945898	9.254168287	8.238041151	2.29E-08	4.76E-06	9.379372867
Lox	0.696690835	12.10110497	8.216310867	2.40E-08	4.90E-06	9.333926481
Pno1	0.720420276	9.648246103	8.172070946	2.64E-08	5.30E-06	9.241195595
Prdm8	-1.120952187	9.072647418	-8.150951205	2.76E-08	5.46E-06	9.19682826
Chrna2	1.521949162	5.142627161	8.127746644	2.90E-08	5.63E-06	9.148007906
Kcna5	1.136064524	7.204441537	8.113682355	2.99E-08	5.65E-06	9.118380521
Efs	-0.813008688	9.068339319	-8.046854704	3.45E-08	6.42E-06	8.977218392
Il1rn	2.617030629	6.354282783	8.041474153	3.49E-08	6.42E-06	8.96582522
Slc9a6	1.419219114	10.52812413	8.028689406	3.59E-08	6.43E-06	8.938737338
Dpp4	-0.942680842	10.55949851	-8.026303913	3.61E-08	6.43E-06	8.933680462
Mmp12	3.950202482	9.055123535	8.014095022	3.71E-08	6.43E-06	8.907786826
Hpgd	1.288612888	10.32473323	8.00876648	3.75E-08	6.43E-06	8.896478962
Nek6	0.810363572	9.045641701	8.008477212	3.75E-08	6.43E-06	8.895864982
Opcml	-1.446715208	7.821273868	-7.964871699	4.13E-08	6.79E-06	8.803174852
Spon1	-1.306465323	10.24101469	-7.925663327	4.49E-08	7.19E-06	8.719600805
Htatip2	0.63281132	10.3867546	7.918834519	4.56E-08	7.19E-06	8.705022637
Irx3	1.368125528	6.465379673	7.912225079	4.63E-08	7.19E-06	8.690906476
Tnfrsf12a	1.508203976	9.358815329	7.903054112	4.72E-08	7.19E-06	8.671309243
Tmem120b	1.004908153	10.3244894	7.902400983	4.73E-08	7.19E-06	8.669913131
Dhrs2	-1.033288466	7.591463828	-7.898470782	4.77E-08	7.19E-06	8.661510757
Dhx32	1.13822438	7.764898885	7.888632722	4.87E-08	7.26E-06	8.640468371
Gramd1b	0.988655903	9.067571015	7.86338046	5.15E-08	7.59E-06	8.586394111
Tcfl5	1.834088339	6.682998626	7.857799668	5.21E-08	7.59E-06	8.574431418
Slc5a7	2.352747763	5.544262883	7.803464636	5.87E-08	8.45E-06	8.457731252
Lrrn1	-1.606046374	9.097172314	-7.79784004	5.94E-08	8.46E-06	8.445626956
F7	2.677436831	6.559989057	7.789217668	6.06E-08	8.53E-06	8.427062678
Lpgat1	1.666854277	10.79451157	7.744353068	6.69E-08	9.21E-06	8.330298139
Crygs	-1.343825768	7.355107705	-7.716889725	7.10E-08	9.68E-06	8.270924759
G6pdx	0.788506308	12.07777158	7.681724307	7.68E-08	1.03E-05	8.194745089
Lpcat3	0.965151243	9.502280834	7.61128007	8.98E-08	1.18E-05	8.041617417
Stradb	0.668478205	9.530469747	7.595432114	9.30E-08	1.21E-05	8.007072161
Reep4	0.883425754	8.60826935	7.591078013	9.39E-08	1.21E-05	7.99757497
Palld	0.753761585	9.861813671	7.570266564	9.83E-08	1.22E-05	7.952144285
S1pr1	0.832398638	8.174661758	7.569519288	9.85E-08	1.22E-05	7.950511879
Pik3r5	1.512542477	8.707673775	7.535530642	1.06E-07	1.29E-05	7.876182195
Irak2	1.516719861	8.147763626	7.524170422	1.09E-07	1.32E-05	7.851302631
Rcan2	-1.067706083	8.608391478	-7.460476752	1.26E-07	1.50E-05	7.711477094
Mbnl3	2.072103052	5.224055905	7.453404527	1.28E-07	1.51E-05	7.695916821
Vsig4	2.13843781	8.175018992	7.423324916	1.37E-07	1.59E-05	7.629658406
Nsg1	-0.752010511	10.76054226	-7.410820884	1.41E-07	1.60E-05	7.602078088
Runx1t1	-0.709753344	8.555003705	-7.41048796	1.41E-07	1.60E-05	7.601343458
Itm2a	-0.86048454	9.911453408	-7.398573959	1.44E-07	1.63E-05	7.575043937
Reck	-0.747307749	10.22240253	-7.381886911	1.50E-07	1.68E-05	7.53817524
Exoc6	0.768823623	8.983795189	7.364590598	1.56E-07	1.73E-05	7.499919919
Apoc4	2.342583181	7.390643811	7.345887485	1.63E-07	1.79E-05	7.458506764
Tlr13	1.962182473	9.030040125	7.327995594	1.69E-07	1.85E-05	7.41884487
Tmem135	1.101445762	9.545608219	7.314675056	1.75E-07	1.89E-05	7.389288014
Prkcz	-1.029525674	7.079738826	-7.302526042	1.79E-07	1.91E-05	7.362309449
Negr1	-1.03346104	8.646267495	-7.293163389	1.83E-07	1.93E-05	7.3415046
Fgf7	-0.681762285	9.376315429	-7.220709548	2.16E-07	2.26E-05	7.180099766
Pnck	-0.881394972	7.800873934	-7.182840835	2.35E-07	2.44E-05	7.095456084
Psme4	0.590350467	9.788763535	7.165288896	2.45E-07	2.52E-05	7.056158414
Acer2	1.041636307	8.982168302	7.161630805	2.47E-07	2.52E-05	7.047962946
Cd36	0.710453773	12.09227783	7.159125699	2.48E-07	2.52E-05	7.042349545
Trim29	1.545169752	5.908229284	7.140955505	2.59E-07	2.60E-05	7.001608776
Glipr1	1.578083023	8.389098008	7.116063784	2.74E-07	2.73E-05	6.945725079
Arhgap25	1.232479601	8.072874987	7.100007387	2.84E-07	2.79E-05	6.909633212
Msra	0.62016329	9.849522149	7.088537468	2.92E-07	2.85E-05	6.883829782
Myl4	1.792088017	9.431730026	7.084264193	2.95E-07	2.85E-05	6.874211862
Klb	1.429913475	9.233545187	7.073736803	3.02E-07	2.87E-05	6.850507317
Ffar2	1.071956952	10.24150567	7.068181797	3.06E-07	2.87E-05	6.837993136
Fkbp5	1.239339718	8.950115151	7.064414024	3.09E-07	2.87E-05	6.82950285
Pth1r	-0.963137118	10.06510174	-7.050864277	3.18E-07	2.94E-05	6.79895427
Cd300lg	1.086964165	8.382372594	7.037640459	3.28E-07	3.01E-05	6.769116965
Clec4d	2.464643103	10.74790492	7.020610753	3.41E-07	3.09E-05	6.73065812
Cadps2	-1.558026494	8.393627112	-7.016710989	3.44E-07	3.09E-05	6.721845725
Dusp9	2.183475479	6.496221233	7.012963787	3.47E-07	3.10E-05	6.713376177
Sdsl	1.413314441	7.414542936	7.000298045	3.58E-07	3.15E-05	6.684734912
Gusb	0.824819694	9.265120701	6.984369391	3.71E-07	3.24E-05	6.648685088
Adrb3	-1.540366505	7.665898983	-6.978642453	3.76E-07	3.24E-05	6.635715672
Pcolce2	-1.122675249	11.02090527	-6.978396403	3.76E-07	3.24E-05	6.635158363
Angptl3	1.658308577	8.819635102	6.965969257	3.87E-07	3.29E-05	6.607000176
Rrp12	0.897158292	7.649762093	6.965804644	3.87E-07	3.29E-05	6.606627051
Acsm3	-0.92074034	9.568034707	-6.959930082	3.92E-07	3.31E-05	6.593308916
Fam171b	-1.252728534	8.004903397	-6.902822557	4.48E-07	3.71E-05	6.463605697
Hebp2	-0.980492758	8.639879957	-6.88086781	4.71E-07	3.85E-05	6.413628657
Abcc3	1.168017932	7.845121478	6.851775919	5.04E-07	4.09E-05	6.347308594
Tmem132c	-0.621133366	6.548951456	-6.845696689	5.11E-07	4.10E-05	6.333436106
Dkk2	-1.508845197	8.425912482	-6.80609345	5.60E-07	4.47E-05	6.242947147
Pnpla2	0.744042726	11.01486763	6.78747492	5.85E-07	4.61E-05	6.200336402
Prkch	0.741031354	9.155592104	6.765411846	6.16E-07	4.80E-05	6.149785141
Ahi1	-0.600208265	8.414351	-6.764139861	6.18E-07	4.80E-05	6.146868862
Ppl	-1.176636111	8.427001991	-6.731289826	6.67E-07	5.09E-05	6.071482497
Slc37a2	1.760906249	8.732036681	6.708805718	7.03E-07	5.33E-05	6.019805928
Id4	-1.101152091	9.747570648	-6.670809073	7.68E-07	5.74E-05	5.932331683
Foxc2	-0.856409247	10.3011503	-6.670146227	7.70E-07	5.74E-05	5.930804106
Cyp4b1	1.004877992	9.455890166	6.65901501	7.90E-07	5.85E-05	5.905143213
Thy1	-1.197216363	10.47281227	-6.605974578	8.95E-07	6.59E-05	5.782657551
Hipk2	1.195813031	9.684129403	6.599590924	9.08E-07	6.65E-05	5.767892448
Cd1d1	1.008387067	10.80843637	6.588717863	9.32E-07	6.79E-05	5.742732036
Pla1a	-1.134486754	10.48230769	-6.579971044	9.51E-07	6.85E-05	5.722481267
Frrs1	0.66654125	10.96722408	6.566990838	9.81E-07	7.02E-05	5.69241207
Rbp7	1.411504392	10.84251096	6.559981695	9.97E-07	7.08E-05	5.67616655
Cpa3	-0.9635088	10.9020383	-6.534676664	1.06E-06	7.41E-05	5.617465881
Tmem38b	1.182182909	9.252071	6.529642367	1.07E-06	7.46E-05	5.605778457
Scarb2	0.710023121	10.41694369	6.523324225	1.09E-06	7.49E-05	5.591106181
Qsox1	0.797967181	9.964984431	6.514830697	1.11E-06	7.56E-05	5.571374541
Dnajb4	0.667846761	9.809778476	6.50989147	1.12E-06	7.60E-05	5.559896043
Tmed5	1.080832942	7.791070592	6.502376623	1.14E-06	7.70E-05	5.542426323
Lss	0.73083865	8.993237463	6.484367171	1.19E-06	7.99E-05	5.50053232
Fam110c	1.75126821	7.182479412	6.475054605	1.22E-06	8.13E-05	5.47885402
Slc6a7	1.011133053	7.758897518	6.461948838	1.26E-06	8.34E-05	5.448328217
Pdk4	0.580006078	12.67409211	6.446974474	1.30E-06	8.53E-05	5.413425159
Mrc2	0.724804505	8.976500448	6.445956906	1.31E-06	8.53E-05	5.411052393
Tshr	1.440039581	9.0227723	6.442414155	1.32E-06	8.55E-05	5.402790453
Slc14a1	-0.753255309	6.800527197	-6.434254587	1.34E-06	8.63E-05	5.383756144
Tpcn2	1.224550495	8.551116505	6.408631026	1.43E-06	9.08E-05	5.323931666
Hsd11b1	0.760530905	11.62528569	6.397031934	1.47E-06	9.25E-05	5.296825478
Lpxn	1.327177519	8.175166955	6.393003252	1.48E-06	9.28E-05	5.287407088
Cdca7l	1.95491843	7.534032887	6.387177805	1.50E-06	9.37E-05	5.273784819
Ell2	0.736571036	10.75330306	6.380613685	1.52E-06	9.47E-05	5.258430511
Ntng1	-0.628667236	8.519933155	-6.376307074	1.54E-06	9.52E-05	5.248354087
Lrrtm1	-1.359475948	5.825728771	-6.364515907	1.58E-06	9.74E-05	5.22075464
Ift80	-0.616516215	8.988587057	-6.36270153	1.59E-06	9.74E-05	5.216506322
Fstl3	0.853299516	9.349481406	6.359917174	1.60E-06	9.75E-05	5.209986087
Ampd3	0.583849523	10.55080353	6.342251023	1.67E-06	0.000100479	5.168595792
Cd44	0.86737771	9.886418278	6.341468437	1.67E-06	0.000100479	5.166761431
Igsf6	1.155521819	9.44267662	6.330665718	1.72E-06	0.000102613	5.141432976
Spc25	2.214331132	7.388761777	6.325279105	1.74E-06	0.000103451	5.12879834
Mmp19	0.974813312	7.685206533	6.320167493	1.76E-06	0.00010423	5.116805682
Mpeg1	1.065655769	11.11299227	6.28350287	1.92E-06	0.000112709	5.030697752
Dusp3	1.155187562	8.209367316	6.262216412	2.02E-06	0.000118045	4.980636424
Pde2a	0.790613511	10.13068056	6.251910326	2.07E-06	0.000119341	4.956380453
Col5a3	0.589282049	11.23253799	6.249567558	2.08E-06	0.000119469	4.950864963
Slc16a10	1.172238045	6.990968391	6.246517526	2.10E-06	0.000119802	4.943683473
Fosl1	1.349158563	4.985800197	6.243416358	2.11E-06	0.000120153	4.936380523
Foxd1	-0.834337937	9.406530762	-6.238789191	2.14E-06	0.000120949	4.925482009
Bcl2l13	0.640129761	9.223345042	6.229055641	2.19E-06	0.000122084	4.902548536
Serpinb1a	-0.695410571	9.996726183	-6.227495963	2.20E-06	0.000122084	4.898872764
Mrap	0.892314684	10.96985322	6.225037257	2.21E-06	0.000122269	4.893077665
Sphk1	1.161183565	6.726907219	6.219441678	2.24E-06	0.00012338	4.879886561
Scin	-1.044250155	8.366987694	-6.201883262	2.34E-06	0.000128127	4.838471762
Slpi	2.27899321	8.824109677	6.19812169	2.36E-06	0.00012873	4.829595004
Zfp101	-0.635284305	8.391307068	-6.193565873	2.38E-06	0.000129586	4.818841878
Fam20c	0.792263836	10.90301599	6.190479237	2.40E-06	0.000129595	4.811555182
Antxr1	-0.5840052	11.61923961	-6.189975487	2.40E-06	0.000129595	4.810365871
Ebf2	-0.59528069	8.357483601	-6.163315893	2.56E-06	0.000136995	4.747385473
Rgmb	-0.613277222	8.7292068	-6.152626294	2.63E-06	0.000139969	4.722110916
Mogat1	-1.356382064	9.810803071	-6.145727108	2.67E-06	0.000141714	4.705791923
Hmga2	2.421223715	6.935415856	6.128162888	2.79E-06	0.000145875	4.664223444
Pdhx	0.631616015	9.311667779	6.126794959	2.80E-06	0.000145875	4.660984647
Tceal1	-0.799213827	8.436219985	-6.120289069	2.84E-06	0.000146967	4.645578167
Lep	1.317682627	12.40531955	6.114408576	2.88E-06	0.000147259	4.63164882
Susd2	-1.088765541	9.92922214	-6.104250295	2.95E-06	0.0001503	4.607577917
Plk5	-1.225757449	8.241780756	-6.096712783	3.01E-06	0.000152295	4.589710131
Edem1	0.640924462	9.68576904	6.095454476	3.02E-06	0.000152295	4.586726714
Iffo2	0.664670116	8.005429501	6.074189431	3.18E-06	0.000157792	4.53628276
Cd209g	-1.567631754	9.377405235	-6.066157768	3.24E-06	0.000160251	4.51721818
Gstt1	-0.640403747	11.83441699	-6.052894029	3.34E-06	0.00016482	4.485719731
Nkain4	-0.754665133	8.67111156	-6.049469014	3.37E-06	0.000165544	4.477583132
Tspyl5	-1.109863341	8.226443783	-6.036347726	3.48E-06	0.00016956	4.446400554
Blnk	1.128614498	7.893970713	6.027663618	3.55E-06	0.000171834	4.425753204
Gabrr2	2.352448453	8.287306586	6.01309136	3.68E-06	0.000177319	4.391088951
Vdr	0.786882869	6.978385578	6.001717492	3.78E-06	0.000181259	4.36401806
Olr1	2.319977229	5.512948715	6.000873656	3.79E-06	0.000181259	4.36200913
Bmp5	-0.782621892	6.480997635	-5.992038192	3.87E-06	0.000183104	4.340970156
Cpb1	-1.035807976	6.196675885	-5.984564236	3.94E-06	0.000185754	4.323167099
Zfp106	0.655329277	8.65826548	5.966183063	4.12E-06	0.000193492	4.279359265
Pappa2	-1.423891205	5.325734775	-5.959693245	4.19E-06	0.000195564	4.263884097
Tlr7	0.977777479	8.416615371	5.958744921	4.20E-06	0.000195564	4.26162244
Cldn10	-1.386500261	7.654106611	-5.939335413	4.40E-06	0.000204238	4.215313371
P4htm	-0.817902449	9.940920803	-5.937502997	4.42E-06	0.000204399	4.210939514
Armcx2	-0.725653419	10.29542858	-5.932438049	4.47E-06	0.000206174	4.198848112
Oxtr	2.983937685	10.09224203	5.925143294	4.55E-06	0.000209097	4.181429182
Procr	-0.726667868	11.52395595	-5.919329362	4.62E-06	0.000211303	4.167542575
Sfrp2	-1.18354326	10.56608889	-5.913439446	4.69E-06	0.000212051	4.153471155
Clip1	0.737807582	9.360284372	5.907543964	4.75E-06	0.000214344	4.139383096
Npy	1.673936508	7.456003442	5.903595672	4.80E-06	0.000215471	4.129946249
Pcsk6	-0.903065466	9.467280002	-5.902465487	4.81E-06	0.000215471	4.127244709
Tmem47	-0.774069047	7.533100376	-5.884356557	5.03E-06	0.000223587	4.083941384
Fem1b	0.661040024	9.240183185	5.879266012	5.09E-06	0.000225581	4.071762916
Cfi	1.570961864	5.047418743	5.873469024	5.16E-06	0.000227987	4.057891395
Scrn1	-0.929769215	8.439318788	-5.869489927	5.21E-06	0.000229405	4.048368046
Maff	1.223093628	8.278713771	5.863185355	5.30E-06	0.000232146	4.03327599
Pmp2	-1.174878345	10.59622435	-5.857522864	5.37E-06	0.000234556	4.019717793
Tmem37	1.197154822	8.828861784	5.832176342	5.71E-06	0.000246937	3.958991877
Pla2g12a	0.878448518	9.036736856	5.827134355	5.78E-06	0.000249139	3.946905071
Cnnm2	0.90972068	7.958629539	5.816488473	5.93E-06	0.000254823	3.921376789
Mpp7	1.050847142	7.574495503	5.803787694	6.12E-06	0.000260194	3.89090747
Pnpla3	1.044354098	10.86643039	5.787578628	6.37E-06	0.000268599	3.852000566
Npr3	1.730903207	10.16810451	5.786653928	6.38E-06	0.000268599	3.84978028
Acsl1	0.659134636	11.92681074	5.781439624	6.46E-06	0.000271071	3.837258856
Grtp1	1.387332416	9.83573051	5.778198284	6.51E-06	0.000271496	3.829474007
Phtf2	0.859737471	8.756359975	5.764600014	6.73E-06	0.000277993	3.796804364
Retnla	-0.79422819	12.86933556	-5.763680716	6.75E-06	0.000277993	3.794595175
Acoxl	1.416929408	5.130254597	5.762971478	6.76E-06	0.000277993	3.792890735
Lmo7	-0.708587851	10.37629554	-5.760516569	6.80E-06	0.000277993	3.786990757
Mutyh	0.771005455	8.091297138	5.751502286	6.95E-06	0.000281967	3.765321847
Aqp7	1.276177554	8.639001015	5.750768509	6.97E-06	0.000281967	3.763557649
Hr	0.627779689	8.577456087	5.737728717	7.19E-06	0.000289956	3.732198657
Mest	0.970765106	11.05954289	5.736737367	7.21E-06	0.000289956	3.729813985
Scn2b	-0.597842657	6.989386809	-5.730616888	7.32E-06	0.000293399	3.715089422
Mgll	0.781096398	11.13668674	5.724317796	7.43E-06	0.000297016	3.699931781
Pfkl	0.686038929	10.40607671	5.709281684	7.71E-06	0.000305984	3.663736315
S100g	2.02323099	7.068816622	5.70872953	7.72E-06	0.000305984	3.662406782
Sall2	-0.684994548	8.065030618	-5.705255343	7.79E-06	0.000305984	3.654040692
Nln	0.660000623	9.686393649	5.704506131	7.80E-06	0.000305984	3.652236402
Ctsk	0.766295789	9.889394359	5.70450526	7.80E-06	0.000305984	3.652234305
Tslp	-0.876989456	8.143999938	-5.697055429	7.94E-06	0.000310657	3.634290666
Susd5	-1.350321422	7.68150611	-5.689426782	8.09E-06	0.000315544	3.615911483
Hipk3	1.279295615	7.78674928	5.676203622	8.36E-06	0.000322956	3.584042286
Fndc4	-0.773900425	8.193871561	-5.67153272	8.46E-06	0.000324696	3.572781448
Sytl2	-1.315573531	7.581675735	-5.658940955	8.72E-06	0.000332862	3.542415636
Slc45a3	-0.677105868	7.53871669	-5.644317651	9.04E-06	0.000343477	3.507134349
Fmr1nb	1.008805094	4.954170038	5.643699241	9.05E-06	0.000343477	3.505641945
Slc6a2	-0.848670734	6.236417747	-5.641707428	9.10E-06	0.000343609	3.5008349
Adcy8	-1.433502723	6.860263437	-5.641110198	9.11E-06	0.000343609	3.499393483
Col13a1	-0.653925114	6.151983388	-5.639842172	9.14E-06	0.000343657	3.496333
Rnf149	0.602750991	10.31787772	5.628475729	9.40E-06	0.000351599	3.468893386
Pdzd4	-0.877912972	10.40752906	-5.627198013	9.43E-06	0.000351599	3.465808216
Kcnj15	1.374702299	8.083797777	5.625356571	9.47E-06	0.000351599	3.461361647
Itgb2	1.09596477	10.42066814	5.623286314	9.52E-06	0.000351654	3.456362228
Aox3	-1.237183668	6.922228242	-5.62029178	9.59E-06	0.000353112	3.449130189
Zc3h12d	1.269487277	5.588331524	5.616505453	9.68E-06	0.000354461	3.439984887
Cyp2r1	1.769271439	5.542060043	5.609307422	9.85E-06	0.000357771	3.422595997
Epdr1	-0.660109055	8.677600365	-5.609265303	9.85E-06	0.000357771	3.422494235
Ptp4a1	0.789342542	11.02935402	5.609208558	9.85E-06	0.000357771	3.422357134
Folh1	1.348726221	6.75709749	5.606327712	9.92E-06	0.00035826	3.415396463
Efhd1	-0.589285069	11.71221242	-5.600029464	1.01E-05	0.000362815	3.40017643
Atp2a3	0.653370301	7.412765803	5.597487286	1.01E-05	0.000364056	3.394032248
Cobl	-0.606590544	8.76897349	-5.579833187	1.06E-05	0.000377005	3.351350258
Nhsl1	-0.76659513	9.618210945	-5.569400859	1.09E-05	0.000385724	3.326116917
Hfe	0.700421594	10.87731004	5.556269281	1.12E-05	0.000396898	3.294342944
Ddr2	-0.638542059	9.984715885	-5.554399011	1.13E-05	0.000396898	3.289816463
Iglon5	-0.784223125	7.989661611	-5.547172514	1.15E-05	0.000402905	3.272324216
Stmn4	-1.776895726	6.835563062	-5.543203215	1.16E-05	0.000403626	3.262714585
Phlda1	-0.679576415	10.33346654	-5.543086201	1.16E-05	0.000403626	3.262431277
Car4	0.807648246	9.582099611	5.532392471	1.19E-05	0.000413265	3.236535946
Pvr	0.591952063	7.785760505	5.524985712	1.21E-05	0.000418584	3.218595209
Dnajc16	0.720813185	7.547269081	5.516974273	1.24E-05	0.000425772	3.199185285
Tank	0.733378419	8.449260766	5.512081332	1.25E-05	0.000428451	3.187328483
Zranb3	1.015734633	7.176418227	5.511137179	1.25E-05	0.000428451	3.185040369
Afmid	0.686436635	6.396839507	5.505284017	1.27E-05	0.000433511	3.170854042
Dio2	0.867829345	5.218477093	5.489645629	1.32E-05	0.000449354	3.132939182
Prss27	1.313881322	5.617063524	5.482812706	1.35E-05	0.000455773	3.116367487
Larp6	-0.79596663	9.185823198	-5.47862237	1.36E-05	0.000459284	3.106203156
Bank1	-1.062632493	7.083962163	-5.467905789	1.40E-05	0.000468458	3.080202788
C1ql3	-0.954496679	6.920504465	-5.464967318	1.41E-05	0.000468781	3.073072132
Arhgap28	-0.649751312	6.104627764	-5.456951681	1.43E-05	0.000475651	3.053617911
Pla2r1	-0.617223657	7.689072244	-5.439853675	1.50E-05	0.000487247	3.012105803
Ipp	0.602224599	7.529928616	5.432250404	1.52E-05	0.000495217	2.993639541
Fads3	1.068215951	10.93447096	5.418944815	1.58E-05	0.000506585	2.961314644
Duoxa1	1.171115251	9.004984008	5.411516125	1.60E-05	0.000512542	2.94326214
Timp4	1.086614835	11.65513559	5.411151306	1.61E-05	0.000512542	2.942375496
Mmp8	1.879984754	6.352404962	5.403588936	1.64E-05	0.000515726	2.923994255
Ctsg	-1.138495991	8.94455241	-5.387780171	1.70E-05	0.000524559	2.885557261
Apoc2	1.538254882	8.49645665	5.386285588	1.71E-05	0.000525194	2.881922548
Ttc7b	0.615457708	9.252519473	5.378335049	1.74E-05	0.000533079	2.862585062
Usp11	-0.686743718	8.558822015	-5.376845667	1.75E-05	0.00053376	2.85896211
Cd209f	-1.308623389	10.45242119	-5.37356153	1.76E-05	0.000536825	2.850972887
Irf4	-0.656663862	6.761743631	-5.370975728	1.77E-05	0.000538716	2.844682011
Pla2g2d	-1.082608017	6.322574543	-5.367040554	1.79E-05	0.000540369	2.835107512
Hs3st1	-0.80903261	8.024485516	-5.361762498	1.81E-05	0.000544886	2.8222642
Mafb	0.759754078	8.448885766	5.356749973	1.84E-05	0.000550391	2.810065429
Pex16	0.713915564	10.71817829	5.352466671	1.86E-05	0.000552347	2.799640121
Sema3b	-0.813355639	11.21634962	-5.351095973	1.86E-05	0.000552928	2.796303684
Naip2	0.975152536	8.375066278	5.349773078	1.87E-05	0.000553448	2.793083499
Crtac1	1.593451279	8.34260125	5.338961741	1.92E-05	0.00056204	2.766762624
Hipk1	0.84393416	6.986390276	5.338871983	1.92E-05	0.00056204	2.766544072
Optn	0.58565869	10.09422753	5.333133297	1.95E-05	0.000567472	2.752570006
Dnmt3l	1.39586068	6.795507147	5.324476479	1.99E-05	0.000576726	2.731486412
Cd248	-0.739194093	11.3642668	-5.32273592	2.00E-05	0.000576989	2.727246764
Praf2	-0.688968208	10.69123635	-5.318449569	2.02E-05	0.00058183	2.716805334
Slc22a23	-0.651613506	9.881424066	-5.312380039	2.05E-05	0.000587984	2.7020183
AI661453	-0.83763672	8.426960036	-5.307424088	2.08E-05	0.000593915	2.68994267
Fgfrl1	0.629549721	10.99335719	5.304822847	2.09E-05	0.000596415	2.683603946
Osr2	-0.802048378	8.147173225	-5.300778623	2.11E-05	0.000601077	2.673748179
C3ar1	1.176524415	9.492001456	5.291958503	2.16E-05	0.000610267	2.652250348
Crisp2	1.846769285	6.050221788	5.282598385	2.21E-05	0.00062046	2.629431576
Coq10b	0.637181828	8.949936501	5.277977913	2.23E-05	0.000626231	2.618165663
St3gal5	0.613981176	6.761914845	5.276485614	2.24E-05	0.000627169	2.6145268
Btbd11	-0.621826769	8.495718998	-5.27473679	2.25E-05	0.000627198	2.610262263
Atf3	0.924323423	9.89303225	5.271884149	2.27E-05	0.000630204	2.60330569
Pld3	0.710508639	11.01135608	5.267843901	2.29E-05	0.000634973	2.593452209
Dusp10	0.65780758	8.723964096	5.267086671	2.30E-05	0.000634973	2.591605353
Ctla2a	0.720134875	11.97110291	5.26219127	2.32E-05	0.000641342	2.579664916
Rcc1	0.595163694	8.484193531	5.260178121	2.34E-05	0.000643157	2.574754244
Ada	1.013706595	8.022512955	5.258910972	2.34E-05	0.000643786	2.571663177
Dot1l	0.590302697	10.07792161	5.254830653	2.37E-05	0.000647537	2.561709119
Cd200r1	1.243739145	7.39214558	5.246725664	2.41E-05	0.000659288	2.541934144
Slc1a3	-0.722175282	7.864664677	-5.238644825	2.46E-05	0.000671218	2.522214661
Arg1	2.543580819	7.365581573	5.230099805	2.52E-05	0.000681714	2.501358774
Ccl2	1.270002832	10.0863832	5.229817251	2.52E-05	0.000681714	2.500669076
Gprc5a	1.063326981	6.545101563	5.225333111	2.55E-05	0.000687889	2.489723048
Ripk4	1.055008376	8.513838578	5.224065979	2.55E-05	0.000688554	2.486629724
Pi16	-0.885031903	11.95251307	-5.220367827	2.58E-05	0.000692009	2.477601332
Tspan2	-0.860189054	7.492815771	-5.215708434	2.61E-05	0.000697122	2.466225258
Tnfaip2	0.894253712	8.900460913	5.212934881	2.63E-05	0.000698362	2.459453016
Eif4g1	0.618927603	9.01363027	5.212457618	2.63E-05	0.000698362	2.458287634
Gda	0.625000686	10.20748988	5.20810185	2.66E-05	0.000704494	2.447651193
Prss21	0.933473753	5.409428769	5.20669199	2.67E-05	0.000705494	2.444208226
Upb1	-0.827439127	8.660792624	-5.202346698	2.70E-05	0.000710198	2.433596135
Csf2rb	0.869558352	9.35736548	5.180506632	2.85E-05	0.000742158	2.380244446
Dolk	0.593142265	10.69760222	5.175535208	2.88E-05	0.000749859	2.368096921
Aadac	1.455609577	4.603795185	5.172159862	2.91E-05	0.000752963	2.35984871
Fabp12	1.257908631	6.555756461	5.165653487	2.95E-05	0.000759723	2.343947836
Hsd17b14	0.670237634	6.482673495	5.164827706	2.96E-05	0.000759723	2.341929578
Unc13c	-0.855039531	6.52601525	-5.159788016	3.00E-05	0.00076549	2.329611609
Hpdl	0.712231299	5.67398769	5.14573284	3.10E-05	0.00078351	2.295252048
Dusp14	-0.695105505	6.757464378	-5.137953135	3.17E-05	0.000797201	2.27622989
Serpine1	1.880344194	7.578021618	5.137186062	3.17E-05	0.000797201	2.274354177
Itga7	0.757157838	9.814172361	5.130564636	3.22E-05	0.000806076	2.258161853
Sdcbp2	0.872761362	7.053800238	5.13006572	3.23E-05	0.000806076	2.256941707
Fmod	-1.048620195	11.20707958	-5.126489581	3.26E-05	0.000809692	2.248195608
Rnf128	1.185392974	8.187611524	5.125459288	3.27E-05	0.000809692	2.24567574
Gprasp1	-0.810376186	9.840154773	-5.125061181	3.27E-05	0.000809692	2.244702046
Ptx3	2.105211282	8.303142711	5.119892211	3.31E-05	0.000816127	2.232059129
Chst10	-0.62508635	6.328153854	-5.117454008	3.33E-05	0.000817921	2.226095082
Kcnk2	-0.756163905	8.901396571	-5.109923681	3.39E-05	0.000830208	2.207673726
Areg	0.63584056	4.28529551	5.10726206	3.42E-05	0.000834126	2.201162078
Alg8	0.587084951	8.573214527	5.105124604	3.44E-05	0.000836972	2.195932593
Fat4	-0.654298027	7.713059042	-5.100608336	3.47E-05	0.000843211	2.184882518
Casq2	-0.914841654	10.32519284	-5.099192938	3.49E-05	0.000844575	2.181419257
Cadm3	-0.887619387	10.6655976	-5.096608784	3.51E-05	0.000845189	2.175096027
Trem2	1.396201751	9.643308233	5.093815797	3.53E-05	0.00084664	2.168261503
Adam12	0.932382452	9.543768147	5.092739577	3.54E-05	0.00084664	2.165627878
Dera	0.758207324	10.02626594	5.092128956	3.55E-05	0.00084664	2.164133602
Isoc1	0.591429116	9.860394422	5.083021065	3.63E-05	0.000860721	2.14184361
Unc5c	-0.743740888	6.178712677	-5.074991403	3.70E-05	0.000868904	2.122189766
Tinagl1	0.643018877	10.0745998	5.071040365	3.74E-05	0.000872407	2.112518097
Pcdh18	-0.711055589	6.783650501	-5.070422675	3.75E-05	0.000872407	2.111006015
Cep76	0.660328598	6.738767214	5.0683186	3.77E-05	0.000875392	2.105855205
Dnajb13	1.483114599	6.767138316	5.065352851	3.79E-05	0.000879093	2.098594731
Phactr3	-1.118773687	6.985215813	-5.065161409	3.80E-05	0.000879093	2.098126048
Ccdc68	-1.184146733	6.245968892	-5.055967305	3.88E-05	0.000895137	2.075615787
Nfil3	1.34545642	9.082856817	5.054998532	3.89E-05	0.000895137	2.073243727
Aen	0.626712676	5.880294758	5.052360708	3.92E-05	0.00089942	2.066784795
Cd300a	1.028247169	7.801396544	5.046170905	3.98E-05	0.000911779	2.051627586
E2f2	0.815841539	6.509528924	5.04473838	3.99E-05	0.000913395	2.048119517
Chn1	-0.659208708	8.27417865	-5.042363335	4.02E-05	0.000917174	2.042303178
Tspyl3	-0.585598034	8.255906871	-5.036080922	4.08E-05	0.000928338	2.026917011
Ubtd1	0.6962529	7.991434941	5.036079269	4.08E-05	0.000928338	2.02691296
Birc5	1.540679171	8.05789418	5.02714004	4.17E-05	0.000945242	2.005017726
Apobec1	0.762868736	9.74469728	5.026705495	4.18E-05	0.000945242	2.00395331
Havcr2	1.157991186	6.30242835	5.024171423	4.20E-05	0.00094955	1.997745982
Pepd	-0.666950201	11.48084165	-5.023242488	4.21E-05	0.000950063	1.995470459
Dnm1	-0.657571039	9.066305941	-5.018425171	4.27E-05	0.000959194	1.983669491
Plat	-0.593200968	9.933616319	-5.017992823	4.27E-05	0.000959194	1.982610334
Cd68	1.076068713	11.57385501	5.010766978	4.35E-05	0.000971504	1.964907711
Zfp235	-0.650667372	8.54960321	-5.005396344	4.41E-05	0.000982899	1.951749112
Styk1	-0.954146588	7.076397509	-5.004419125	4.42E-05	0.000983571	1.949354727
Bfsp2	-0.823915267	7.461864934	-4.991677018	4.56E-05	0.001010079	1.918131361
Baz1a	0.746828925	8.750590181	4.987603272	4.61E-05	0.0010132	1.908147997
Slc15a3	1.472706966	8.594898527	4.986961817	4.61E-05	0.0010132	1.906575965
Phex	-0.929354875	6.382542346	-4.979712601	4.70E-05	0.001028553	1.888809282
Adh4	1.056484093	4.439824193	4.97527214	4.75E-05	0.001037858	1.877925676
Clec3b	-1.125552742	10.52588396	-4.969247172	4.82E-05	0.001051802	1.86315755
Dleu7	-0.807437052	9.327878921	-4.967897698	4.84E-05	0.001053545	1.859849642
Tmtc2	-1.009435284	8.758800767	-4.963061649	4.90E-05	0.001064537	1.847994845
Ms4a6d	1.170652887	11.0378394	4.960947305	4.92E-05	0.00106835	1.842811673
Dppa3	1.240350041	5.751296299	4.953440607	5.02E-05	0.001086742	1.824408559
Krt79	1.516087321	7.410559034	4.94580287	5.11E-05	0.001103935	1.805682704
Mcpt4	-1.014204852	10.68708017	-4.942787556	5.15E-05	0.001110404	1.79828949
Gpd1	0.622026805	11.45823042	4.926341833	5.37E-05	0.001143448	1.757962535
Snta1	0.771915424	9.809485909	4.92424786	5.40E-05	0.001147529	1.752827398
Adora1	0.921436097	9.710057372	4.911942416	5.57E-05	0.001176007	1.722648247
Cldn14	-0.685027156	7.091174168	-4.907999794	5.62E-05	0.001182355	1.71297825
Nap1l3	-1.785930325	8.302543008	-4.905265628	5.66E-05	0.001185478	1.706272019
Sez6l	1.310680438	6.725054423	4.902348529	5.70E-05	0.001190363	1.699116926
Pde1b	0.635742081	8.541629756	4.902305211	5.70E-05	0.001190363	1.699010673
Zbtb26	-1.062442777	7.723818694	-4.897381372	5.77E-05	0.001194074	1.686933025
Mogat2	1.850353533	6.982600512	4.897134518	5.78E-05	0.001194074	1.686327505
Galr2	0.956213465	6.234381299	4.892638459	5.84E-05	0.001201337	1.675298708
Stom	0.798181259	7.522115055	4.892115866	5.85E-05	0.001201337	1.674016765
Lipa	0.697567769	10.42653714	4.890527679	5.87E-05	0.001204173	1.670120843
Mgl2	-1.061248528	7.18431903	-4.884838511	5.96E-05	0.001218644	1.656164563
Frmd5	-0.733318269	5.593745172	-4.881028408	6.01E-05	0.001227211	1.646817538
Cux2	0.784320273	6.462795304	4.871827914	6.16E-05	0.001250573	1.624245602
Robo1	-0.87265138	8.900958815	-4.87157658	6.16E-05	0.001250573	1.623628973
Tpm2	-0.749848212	11.84704491	-4.8654513	6.25E-05	0.001263837	1.608600732
Mrs2	0.593874288	7.628864178	4.864686028	6.27E-05	0.001264246	1.606723109
Smarca1	-0.702773325	6.797390178	-4.847495111	6.54E-05	0.001312938	1.564542089
Syt9	-2.328146913	6.310339828	-4.846440396	6.56E-05	0.001312938	1.561954006
S100b	-0.693798116	12.18830754	-4.845716627	6.57E-05	0.001313247	1.560177998
Msr1	1.221316734	8.307201992	4.826371804	6.90E-05	0.001369852	1.512706298
Nkain1	0.738330289	6.757990928	4.822884849	6.96E-05	0.001379716	1.504148877
Hps5	0.596046794	6.763238293	4.814346406	7.11E-05	0.001398043	1.483193863
Plaur	0.955559415	7.303776064	4.81292293	7.13E-05	0.001398043	1.47970029
Wdr54	-0.672015018	8.405748875	-4.810928174	7.17E-05	0.001401958	1.474804617
Trf	-0.661499933	12.71216889	-4.80733341	7.24E-05	0.001412472	1.465981976
Fmr1	0.943766513	8.137774709	4.803079211	7.31E-05	0.001423235	1.45554071
Dcbld1	0.852037475	7.171604278	4.80118635	7.35E-05	0.001427154	1.450894919
Gfra1	-0.685859679	7.68602103	-4.798893629	7.39E-05	0.001430547	1.445267676
Ccdc86	0.702589659	8.295423352	4.795955381	7.44E-05	0.001435658	1.43805598
Bex1	1.845456856	7.898216953	4.790050464	7.56E-05	0.001454863	1.423562595
Cyp4f14	-0.831824012	5.316041556	-4.787745508	7.60E-05	0.001459829	1.417905089
Sycp3	0.64832621	10.62538189	4.786397267	7.63E-05	0.001459829	1.414595816
Upp1	0.713288892	7.586270456	4.766429159	8.02E-05	0.001513766	1.365582268
Cyp2c70	1.60064296	5.185737503	4.764013012	8.07E-05	0.001518444	1.359651437
Gpm6a	-0.58494323	10.9472648	-4.758307573	8.18E-05	0.001535773	1.345646365
Kcne4	-0.767858665	9.783007193	-4.749131278	8.37E-05	0.001559557	1.32312109
Cma1	-0.681712812	12.37158668	-4.742504445	8.51E-05	0.001576871	1.306853828
Galnt6	1.004031129	7.001460783	4.736724302	8.64E-05	0.001597575	1.292664866
Slc7a10	1.1197227	10.33177269	4.727022146	8.85E-05	0.001632188	1.268848056
Rrbp1	0.828405025	10.57293412	4.719438425	9.02E-05	0.001656322	1.250231467
Frzb	-1.025205005	8.78708603	-4.717269183	9.07E-05	0.001661987	1.244906384
Nmnat2	-1.271537236	8.16727355	-4.716924948	9.08E-05	0.001661987	1.24406135
Pcp4	-0.912802584	11.77859121	-4.714631588	9.13E-05	0.001666765	1.238431577
Kcnn4	0.75385956	9.014114427	4.711030085	9.21E-05	0.001679014	1.229590559
Flrt2	-0.763833768	8.650669227	-4.708336145	9.28E-05	0.001686026	1.222977439
Pilrb1	-0.958288625	7.104819777	-4.704391747	9.37E-05	0.001694607	1.213294691
Angpt1	-0.618675495	7.176613495	-4.703339795	9.39E-05	0.001695146	1.210712352
Zmat1	-0.643203043	9.057391457	-4.700724153	9.45E-05	0.001701062	1.204291459
Plekhf2	0.646158653	7.868472754	4.700253479	9.47E-05	0.001701062	1.203136047
Npy1r	-0.746798776	7.041460618	-4.697791741	9.52E-05	0.001709183	1.19709297
Ccr1	0.98923637	7.619896811	4.684345306	9.85E-05	0.001752973	1.164084905
Serpind1	-0.867851394	9.39838354	-4.682154319	9.91E-05	0.001758455	1.158706562
Tbx18	-0.676790487	7.343715082	-4.66283833	0.000103976	0.001831049	1.111291408
Ccdc125	0.893161609	6.225726773	4.661725149	0.000104267	0.001832266	1.108558929
Cdh9	-1.092520762	6.127410607	-4.658500672	0.000105115	0.001842054	1.100643994
Ncf1	0.907943758	7.802946156	4.651158592	0.000107071	0.001868582	1.082622076
Pigz	-0.612460396	6.274712365	-4.644907122	0.000108765	0.001895541	1.06727749
Slc6a15	-1.547053521	8.587618715	-4.641110841	0.000109807	0.001911073	1.057959461
Rab38	0.805105929	8.261597488	4.63940058	0.00011028	0.001914041	1.053761639
Ceacam1	0.773819514	6.986709898	4.630652715	0.00011273	0.001938848	1.032290493
Pih1d2	0.804530111	5.973054709	4.626387994	0.000113944	0.001952542	1.021823246
Calml4	-0.597534022	10.24288188	-4.617706602	0.000116456	0.001988549	1.000516405
Lrg1	0.986751962	11.08192935	4.609414432	0.000118908	0.00201952	0.980165644
Ltf	1.102215654	6.134105853	4.604151617	0.00012049	0.002035484	0.967250014
Fgfr2	-0.644291459	7.505573686	-4.602310091	0.000121049	0.002036576	0.962730756
Aif1l	-0.643153335	10.41861741	-4.599405863	0.000121936	0.002043122	0.95560363
Morn4	-1.169037948	8.975060463	-4.587216594	0.000125727	0.002098771	0.925691838
Igsf1	-0.990639925	5.674822518	-4.582395917	0.00012726	0.002118763	0.913862779
Arrdc2	0.871752941	9.515384501	4.575916569	0.000129348	0.002136691	0.897964231
Actg2	-1.711229462	7.512354526	-4.568606597	0.000131746	0.002173466	0.8800284
Ccnb2	1.490261826	6.327411526	4.566042931	0.000132597	0.002180111	0.873738381
Xrcc3	0.623858568	7.778577692	4.5657219	0.000132704	0.002180111	0.872950731
Neurl2	0.720589475	8.437553716	4.564808908	0.000133009	0.002180111	0.870710716
Cdsn	0.993256119	6.191734195	4.564096233	0.000133248	0.002180516	0.868962187
Tcf15	0.883055703	8.084814629	4.559785015	0.000134699	0.002195879	0.858384926
Sh3tc1	0.706740847	7.673849021	4.557804329	0.000135371	0.00219891	0.853525573
Ccdc40	-0.724486352	5.769554045	-4.554322235	0.000136561	0.002215394	0.844982892
Fam131b	-0.872926519	7.157786871	-4.553755459	0.000136755	0.002215714	0.843592435
Lepr	-0.916567333	7.226071178	-4.552792875	0.000137086	0.002218244	0.841230964
Cd22	0.829446155	5.37505682	4.546465439	0.000139283	0.002245193	0.825708559
Ogfrl1	-0.704992139	8.733807582	-4.539574611	0.000141716	0.002278611	0.80880498
Tspyl4	-1.382299787	8.949488798	-4.537649923	0.000142403	0.002286756	0.804083795
Cpxm1	-0.656834224	10.32723269	-4.534501259	0.000143535	0.002299094	0.796360415
Them5	-1.355805222	6.725251713	-4.532749276	0.000144168	0.002300513	0.792063059
Igdcc4	-0.775975147	8.861036875	-4.527745332	0.000145992	0.002326694	0.779789497
Trpv2	0.581079783	8.783216769	4.525778867	0.000146715	0.002335283	0.774966352
Wif1	1.167226616	5.038248422	4.52344797	0.000147577	0.00234497	0.769249481
C5ar1	0.732974878	8.185627775	4.520484457	0.000148681	0.002348856	0.761981208
Samd10	-0.642973966	7.698180864	-4.516947236	0.000150008	0.002360997	0.753306141
Lcp1	0.689555109	10.31725617	4.513198111	0.000151428	0.002374497	0.744111711
Magee1	-1.103015935	7.590357654	-4.507989997	0.000153423	0.00239984	0.731339804
Tmem106a	0.701329644	9.740066352	4.504453333	0.000154793	0.00241522	0.722667202
Tppp3	-0.712641817	12.01752563	-4.503487629	0.000155169	0.00241522	0.720299159
Mc2r	1.610425356	9.406353743	4.500625673	0.000156289	0.002423721	0.713281384
Bco2	-0.62747407	6.693620285	-4.499548251	0.000156713	0.002427322	0.710639505
Myo1f	0.896069038	8.218559261	4.493086681	0.000159278	0.00245283	0.694796136
Plxna2	0.694741216	8.012655306	4.492963649	0.000159327	0.00245283	0.69449448
Rbpms	0.664520987	8.885437457	4.488283459	0.000161213	0.002469846	0.683019676
Cstad	-0.723925491	6.676891403	-4.482851085	0.000163429	0.002492447	0.669701449
AA467197	1.386766031	7.817010134	4.482777605	0.000163459	0.002492447	0.669521307
Krt19	0.715445732	10.93821462	4.482738853	0.000163475	0.002492447	0.669426304
Map3k6	1.037196422	10.28067854	4.477898601	0.000165475	0.002516893	0.657560478
Ccl24	-0.854353029	9.58337595	-4.473672145	0.000167242	0.002537676	0.647199929
Gtse1	0.992349399	6.214921669	4.47191641	0.000167982	0.002542808	0.642896154
Slc10a6	1.086318302	9.496226463	4.468870816	0.000169273	0.00255591	0.635430812
Rundc3b	-1.102867789	7.174295032	-4.468447766	0.000169453	0.00255591	0.634393858
Csf2ra	0.721726923	9.532409467	4.466975251	0.000170081	0.002561358	0.630784557
Ptpn22	0.847325422	7.758712977	4.465001518	0.000170927	0.002565923	0.625946822
Sigmar1	0.581648333	9.238904909	4.45754076	0.000174162	0.002603261	0.607661171
Brca1	0.981914299	5.739640042	4.456902733	0.000174441	0.002603261	0.606097504
Mthfd2	0.608612492	8.702688435	4.450050033	0.000177471	0.002642257	0.589303866
Gprin3	1.30173969	7.036433355	4.439132809	0.000182408	0.002703008	0.562552694
Plek	0.818200281	7.513813616	4.437500281	0.000183158	0.002703008	0.558552757
Stbd1	-0.714233221	9.024984329	-4.433110964	0.000185189	0.002721979	0.547798737
Zfp563	-0.901537438	7.823903624	-4.430299225	0.000186502	0.002738104	0.54091021
Ppp1r3d	0.582038277	7.549804176	4.423758951	0.000189593	0.002770636	0.524888186
Cldn23	1.33845293	4.223545112	4.410947807	0.000195796	0.002838368	0.493508701
Chst11	0.592160033	7.304170121	4.408102152	0.000197201	0.002848958	0.48653943
Dlk1	-0.661713569	8.437770163	-4.402339988	0.000200077	0.002876665	0.472428329
Itga5	0.772656029	10.02094812	4.401616836	0.000200441	0.002876665	0.470657476
Sla	0.606339777	9.114252875	4.401468203	0.000200516	0.002876665	0.470293507
Emid1	-0.760640186	9.31224969	-4.401086832	0.000200708	0.002876665	0.469359617
Samd14	-0.753342606	8.080789609	-4.399738909	0.000201389	0.002879074	0.466058915
Slc7a8	0.758389363	7.458530953	4.390569185	0.000206083	0.002930499	0.443606652
Gpr65	1.071441078	6.962619161	4.386531631	0.000208185	0.002951591	0.433721712
Sertad4	-0.830184372	9.911716822	-4.38595886	0.000208484	0.002951591	0.432319482
Fez1	-0.86079239	11.00736918	-4.365954555	0.000219231	0.003082728	0.383354707
Ube2n	-0.803669539	10.21267334	-4.362596278	0.000221089	0.003102098	0.375136339
Cib2	0.78290042	10.10025178	4.358715334	0.000223255	0.00312212	0.365639539
Sh3gl3	-0.707447552	7.744076359	-4.35658177	0.000224455	0.003135439	0.36041893
Arid5b	0.635086135	6.825265025	4.353339664	0.000226291	0.003150661	0.352486237
Plk1	0.891276731	6.595014733	4.349418364	0.000228531	0.003172098	0.342892366
Dzip3	-0.721186407	7.349425718	-4.347887327	0.000229412	0.003172098	0.339146721
Saa3	2.069418601	10.4961441	4.341129938	0.000233339	0.003213687	0.322616262
Ece2	-1.323020096	6.790789338	-4.333343148	0.000237948	0.003262778	0.303570342
Col2a1	-0.8717707	6.583723966	-4.329638003	0.000240173	0.003287194	0.294508879
Btc	1.020673803	7.367284783	4.323948534	0.00024363	0.003315572	0.280595805
Lrrc27	0.791237118	7.524664132	4.321223512	0.000245304	0.003327621	0.273932595
Klk1	1.070900876	7.478232836	4.313579538	0.000250059	0.003366894	0.255243629
Nek2	0.991344941	4.301326371	4.312517842	0.000250727	0.003371047	0.252648101
Thsd4	0.586218226	6.55045025	4.312160146	0.000250952	0.003371047	0.251773654
Treml1	0.662726376	6.346067883	4.310278632	0.000252141	0.00337698	0.247174095
Amz1	0.670684453	6.971702507	4.305945092	0.0002549	0.00341033	0.236581014
Timd4	-1.342580542	7.15698265	-4.304380994	0.000255903	0.003415842	0.232757916
Sult1e1	-1.540187704	4.600964268	-4.302300912	0.000257244	0.003420017	0.227673809
Ngp	1.776560428	6.716804263	4.298516524	0.0002597	0.003449057	0.218424665
Uchl1	-1.241160986	11.35747443	-4.295950883	0.000261379	0.003465767	0.212154614
Fzd4	1.186386837	8.280945125	4.295366882	0.000261762	0.003465767	0.21072745
Slc4a10	-1.147829127	5.789915319	-4.294420425	0.000262385	0.003470169	0.20841457
Fndc5	-0.735204989	7.382036338	-4.29378804	0.000262802	0.00347206	0.206869223
Megf10	-1.336347972	8.362655017	-4.292727836	0.000263503	0.00347769	0.204278471
Gprasp2	-1.166726294	7.90133175	-4.287181589	0.000267199	0.003500937	0.190726489
Pkp2	1.1340649	10.01972965	4.28440807	0.000269066	0.003518128	0.183950177
Olfml2b	-0.613354687	9.513313331	-4.280031303	0.000272039	0.003546028	0.173257671
Tmem179	-1.426533804	7.08574838	-4.277543556	0.000273744	0.003557268	0.167180558
Best1	-0.623051436	9.721953346	-4.276501897	0.000274461	0.003559284	0.164636081
Nckap1l	0.70608076	9.385742896	4.266101735	0.000281722	0.003627459	0.139234899
Tmem178	0.950117125	6.714196168	4.256368083	0.000288691	0.003690936	0.11546741
Ccdc112	-0.735799315	7.774585911	-4.255375225	0.000289412	0.003693315	0.113043386
Irf5	0.689371736	8.518996968	4.254805614	0.000289826	0.003694259	0.11165273
Hgf	0.614235289	5.790181051	4.251288261	0.000292396	0.003718072	0.103065857
Vegfc	0.736792354	9.111533803	4.250247149	0.000293161	0.003718072	0.100524348
Ptgfr	-0.703924834	7.908779641	-4.249734129	0.000293539	0.003719141	0.099272014
Dsg1a	1.09398419	5.106176403	4.248851826	0.00029419	0.003722114	0.097118262
Cdh1	-0.930050957	11.24673452	-4.248230028	0.00029465	0.003722114	0.095600446
Cxadr	-0.609191041	6.963884745	-4.247754145	0.000295002	0.003722114	0.094438827
Cd300lb	1.039581516	8.92285949	4.247499332	0.00029519	0.003722114	0.093816841
Lgi1	-1.177930674	8.829440051	-4.24578161	0.000296466	0.003733821	0.089624065
D430041D05Rik	-0.815203594	9.14342814	-4.240963228	0.000300073	0.003768172	0.077863898
Bdh2	-0.652928211	9.834588798	-4.228098883	0.00030992	0.003872471	0.046473283
Aurka	0.847412062	6.93784249	4.226539373	0.000311135	0.003883826	0.042668608
Fn3k	-0.585202819	6.162748953	-4.225014536	0.000312328	0.003894879	0.038948679
Car6	1.428201707	5.418434284	4.220578769	0.000315824	0.00391919	0.028128235
Pak3	-0.623991072	7.120800777	-4.214830809	0.000320412	0.003968354	0.014108817
Slc39a11	0.588289624	9.5969679	4.212137447	0.000322585	0.003983582	0.007540403
Jakmip2	-1.491119989	7.535465694	-4.204746285	0.000328623	0.004034551	-0.010482207
Gla	0.773500403	7.646847414	4.204268822	0.000329017	0.004035477	-0.011646322
Cybb	0.741799355	7.684059898	4.194690534	0.000337019	0.004125634	-0.034996104
Notch4	0.619437194	8.662001614	4.186559766	0.000343963	0.004178195	-0.054812086
Nt5dc2	0.681189732	9.473639531	4.184499488	0.000345745	0.004178195	-0.059832566
Tcte2	-0.653288834	4.769939779	-4.184449816	0.000345789	0.004178195	-0.059953602
Fam167a	-1.053479391	5.939790726	-4.183907539	0.000346259	0.004178195	-0.061274968
Cd209a	-1.002416574	6.754060671	-4.1792552	0.000350323	0.004219198	-0.072610451
Pygo1	-0.593671695	6.573583936	-4.178002562	0.000351426	0.004228455	-0.07566225
Car11	-0.591052906	9.526391516	-4.175254793	0.000353856	0.004253427	-0.082356233
F10	1.125391692	6.77012694	4.169265947	0.00035921	0.004293581	-0.096944049
Palmd	0.687453688	10.26127112	4.165938193	0.000362221	0.004315915	-0.105048746
Zbtb16	0.911284314	8.600720429	4.165471546	0.000362645	0.004315915	-0.10618519
C6	1.15837418	7.64463159	4.16237417	0.000365472	0.004343839	-0.113727952
Mup3	-0.944237557	7.279603654	-4.160939509	0.000366789	0.004349719	-0.117221408
Thbs1	0.636770039	9.292771798	4.160389184	0.000367296	0.004349719	-0.118561429
Apba2	-0.622553586	5.514813361	-4.152539308	0.000374596	0.004412642	-0.137673087
Nme5	-0.650067968	7.780094323	-4.152289662	0.000374831	0.004412642	-0.138280809
Camkk1	-0.61168234	7.591968203	-4.152169047	0.000374944	0.004412642	-0.138574423
Ndp	-1.050762141	7.572418335	-4.147209024	0.000379636	0.004453687	-0.150647735
Rbm38	0.619857306	6.89764582	4.143784585	0.000382909	0.004484452	-0.158982126
Ankrd13c	0.587208903	8.24626111	4.143724866	0.000382966	0.004484452	-0.159127464
Fbxl16	-0.742137832	7.86084949	-4.140313885	0.000386254	0.004510454	-0.167428171
Retsat	0.660964542	10.29725179	4.136694602	0.000389774	0.004530679	-0.176234783
Slc16a12	0.869870646	9.563738005	4.135749357	0.000390699	0.004537263	-0.178534627
Ndrg4	-1.060406396	10.0699008	-4.134157529	0.000392261	0.00455123	-0.182407492
Gas2l2	0.92614284	6.598548202	4.133223554	0.00039318	0.004557723	-0.184679727
Csf2rb2	0.643981693	10.58202509	4.12958016	0.000396787	0.00457442	-0.193542941
Ccl5	1.045973559	8.106607724	4.125067827	0.000401299	0.004597161	-0.204518525
Ghrh	0.973806001	5.704850968	4.123295212	0.000403086	0.004613456	-0.208829696
Prr16	1.458443928	6.345625212	4.11160509	0.000415067	0.004724979	-0.237254736
Smpd3	-0.597257572	6.838636951	-4.104361455	0.000422668	0.004798572	-0.254862235
Clstn1	-0.580401793	8.821372548	-4.103435499	0.00042365	0.004801622	-0.257112686
Lrsam1	-0.584005498	10.0476844	-4.103393084	0.000423695	0.004801622	-0.257215769
Hmmr	0.834643778	5.513876321	4.093934278	0.000433853	0.004875789	-0.280200316
Synpo2	1.54704068	7.688908416	4.093907029	0.000433883	0.004875789	-0.280266519
Il4ra	0.626691166	7.956098206	4.093718512	0.000434088	0.004875789	-0.280724531
Slc25a34	0.719034653	6.700252588	4.092346492	0.000435582	0.004884512	-0.284057824
Bmp4	-0.969980677	8.396948836	-4.091688555	0.0004363	0.004887642	-0.285656209
Wscd1	-0.671930641	6.977717773	-4.087148153	0.00044129	0.00493481	-0.29668559
Rhbg	-0.737777012	6.069198817	-4.084546926	0.000444174	0.00496268	-0.303003584
Gdf5	0.84581755	6.186472796	4.083569118	0.000445263	0.004966088	-0.30537838
Ccl7	1.380614694	8.172606397	4.082242115	0.000446745	0.004972749	-0.308601132
Prkca	-0.580212899	9.86109686	-4.077650086	0.000451911	0.005009372	-0.319752095
Fgf21	0.716689059	5.228177938	4.075719019	0.000454101	0.005020117	-0.324440804
Kcnab1	-1.071156889	6.40164614	-4.074099794	0.000455946	0.005032086	-0.32837209
Fxyd3	-0.7002056	11.01260053	-4.069201274	0.000461572	0.005072087	-0.340263679
Cdkn2a	-0.628941067	7.391905541	-4.06327089	0.000468475	0.00511688	-0.3546573
Slco1c1	-0.863517901	8.25725079	-4.0597777	0.000472589	0.005148501	-0.36313411
Slamf7	0.813643875	7.117811393	4.054938339	0.000478348	0.005197831	-0.374875766
Mmp9	-0.862708544	8.604313845	-4.048229132	0.000486447	0.005266651	-0.391150597
Cdc42ep1	0.606778227	9.126043565	4.04677703	0.000488218	0.005273422	-0.394672469
Rhod	0.753274002	8.980759628	4.044948097	0.000490458	0.005293098	-0.399108013
Glipr2	-0.624088084	8.095086866	-4.031913978	0.000506715	0.005417784	-0.430709234
Cnr2	0.828111974	6.165265093	4.027287643	0.000512612	0.005459968	-0.441921847
Dcst1	1.392514054	7.067131877	4.026794042	0.000513246	0.005459968	-0.443118041
Lat2	0.963252705	8.338859529	4.020465262	0.000521434	0.005515936	-0.458453088
Syt4	-2.006193491	7.795061798	-4.01725336	0.000525639	0.005554503	-0.466234225
Ak5	-0.603435574	9.103847106	-4.009718843	0.000535636	0.005632349	-0.484483278
Ncf4	0.918205944	9.74708427	4.008061358	0.00053786	0.005645973	-0.488497041
Cdca5	1.246647142	5.455374803	4.002583706	0.000545276	0.005691642	-0.501759741
Irf8	0.634600648	8.596434567	4.000768028	0.000547757	0.005712	-0.506155257
Slc27a3	-0.676665435	7.418832093	-3.997335418	0.000552477	0.005756483	-0.51446423
Peg3	0.809185998	7.94961972	3.995874541	0.000554498	0.005772793	-0.518000061
Zfp239	-0.679274022	7.336410221	-3.990256559	0.000562338	0.00582952	-0.531595478
Agtr2	1.657495209	5.973252922	3.989994088	0.000562707	0.00582952	-0.532230574
Ccl22	0.942814683	5.488735276	3.987546111	0.00056616	0.005853256	-0.538153544
Tpsab1	1.159039734	7.515496905	3.980253992	0.000576571	0.005934322	-0.555793371
Dydc2	-0.734214358	5.565422191	-3.966025369	0.000597433	0.006104411	-0.590196536
Nmnat1	0.66158987	7.309989681	3.960474885	0.000605772	0.006184631	-0.603611051
Nedd9	0.728275784	9.65872069	3.958633342	0.000608564	0.006208134	-0.608060986
Brip1	0.669181092	5.096581921	3.957137335	0.000610841	0.006221351	-0.611675688
Slc24a3	0.689431377	10.36250733	3.956146837	0.000612354	0.006225229	-0.614068829
Vsig8	0.703946619	5.997607448	3.956093529	0.000612436	0.006225229	-0.614197622
Ncaph	0.841358814	6.426510955	3.953503882	0.000616408	0.006252917	-0.620453936
Gng8	-0.623254646	9.191931068	-3.952626784	0.00061776	0.006261612	-0.622572744
Vwa1	-0.681986071	11.18345149	-3.950684493	0.000620763	0.00628702	-0.627264438
Oit3	0.771774407	5.596395329	3.941685914	0.000634865	0.006394065	-0.648995449
Ptger2	0.678927455	7.892326921	3.936465162	0.000643191	0.006453317	-0.661599071
Armcx1	-0.776707847	9.439338323	-3.936083572	0.000643804	0.006453317	-0.662520161
Sema3e	-0.746268495	7.203976749	-3.932479959	0.000649619	0.006499915	-0.671217828
Adcy2	-0.655217926	8.150514155	-3.932250402	0.000649992	0.006499915	-0.671771835
Rnase6	-0.931591283	8.879220274	-3.931427136	0.000651328	0.006508145	-0.673758638
Cd200r3	-0.862617242	5.060671138	-3.930189415	0.000653343	0.006523132	-0.676745505
Vav3	0.581197619	7.198086124	3.928757696	0.000655681	0.006536207	-0.680200311
Igkv12-46	2.452021567	5.483626028	3.928755706	0.000655684	0.006536207	-0.68020511
Fcgr4	1.376471276	8.140380042	3.926592468	0.000659233	0.006566414	-0.685424657
Ms4a7	0.772374428	9.768319302	3.920624487	0.000669121	0.006628432	-0.69982164
Rbm28	0.994933793	9.74387489	3.912156769	0.000683404	0.00674881	-0.720241797
Tmem132a	0.607831674	7.74687717	3.897728882	0.000708436	0.006958051	-0.755015561
Clip3	-0.762707459	10.75327151	-3.894062199	0.000714941	0.006998952	-0.763848942
Grm7	-2.38970077	6.223389161	-3.893825729	0.000715362	0.006998952	-0.764418564
Hspa4l	-0.584701737	9.142620448	-3.8907992	0.000720779	0.0070372	-0.771708444
Flrt3	-0.582489426	6.915474021	-3.885262796	0.000730793	0.007122422	-0.78504087
Rasgef1a	-0.835343491	9.299735497	-3.884141138	0.000732839	0.00713506	-0.78774152
Aifm2	0.62216683	10.52153927	3.883440161	0.00073412	0.00713506	-0.789429204
Aldh1a2	-0.899449085	7.527882503	-3.877651122	0.000744785	0.007197887	-0.803364683
Cnn1	-1.170169028	5.704920675	-3.876567111	0.000746799	0.007211851	-0.805973675
Atp8a2	-1.064662899	8.53839003	-3.873777984	0.000752006	0.007245567	-0.812685853
Lipe	0.621296473	11.77565499	3.87236435	0.000754659	0.007265601	-0.816087465
Apbb1	-0.725349047	8.673963854	-3.868368034	0.000762209	0.007321594	-0.825702408
Nudt11	-1.199326676	7.181790289	-3.861094465	0.000776141	0.007435193	-0.843197093
Ltc4s	0.947232359	9.709132291	3.860969646	0.000776382	0.007435193	-0.843497254
Slc1a6	-0.632334754	5.773541563	-3.858784241	0.000780618	0.007462172	-0.848752335
Slc22a17	-0.615243612	9.440078146	-3.85622209	0.000785614	0.007484006	-0.854912573
Tmem59l	-1.630437392	6.599102023	-3.855082001	0.000787847	0.007488388	-0.857653444
Mboat1	-0.588645662	11.50888053	-3.854408107	0.00078917	0.007495339	-0.859273463
Cdca3	1.237848556	7.416619212	3.847022149	0.000803813	0.007600234	-0.877025246
Rnasel	0.595856456	9.22479062	3.845082769	0.000807702	0.007625626	-0.881685279
P2ry6	0.707833503	10.29963969	3.844173057	0.000809533	0.007631537	-0.883871008
Higd1b	0.619264604	8.471087147	3.839016619	0.000819988	0.007695738	-0.896258141
Nebl	-0.936492604	6.235577414	-3.83425818	0.000829754	0.007764386	-0.90768608
Elovl6	-0.581685011	10.52272192	-3.829828238	0.000838948	0.00783307	-0.918322407
Wt1	-1.069916885	7.616128584	-3.823530053	0.000852194	0.007915909	-0.933439901
Asphd2	-0.7736992	7.945561136	-3.821681017	0.000856122	0.007946567	-0.937877123
Pcdh7	0.748294263	7.625872491	3.819607205	0.000860548	0.007975967	-0.942853204
Cplx2	-0.744821748	7.696617722	-3.819254042	0.000861304	0.007977139	-0.943700555
Adamts16	-1.030899326	5.406544822	-3.813668839	0.000873349	0.008061252	-0.957099009
Grhl1	0.597577145	7.427516707	3.812382469	0.000876146	0.008069719	-0.960184307
Tm4sf5	0.981470996	6.892276473	3.811848342	0.00087731	0.008069719	-0.961465317
Laptm5	0.618644988	11.12209791	3.811683617	0.00087767	0.008069719	-0.961860375
Padi2	-0.602559981	10.62068335	-3.807870349	0.000886028	0.008111258	-0.971004628
Cacnb4	-0.76597236	7.119899476	-3.803846375	0.000894934	0.008175068	-0.980651994
Mlh3	-0.664144339	8.282072849	-3.802666385	0.000897563	0.008187271	-0.983480566
Eno2	-0.820935858	11.9058631	-3.801379631	0.000900438	0.008201685	-0.986564841
Lrrn4cl	-0.868177936	9.067865429	-3.791504522	0.000922804	0.008369308	-1.010227267
Kmo	-0.611505044	7.384613276	-3.790825084	0.000924363	0.008371135	-1.011854814
Sntg1	-0.910562147	5.546261839	-3.790733535	0.000924573	0.008371135	-1.012074109
Ace2	0.6383317	7.797968465	3.790553149	0.000924987	0.008371135	-1.012506197
B4galnt1	0.671161365	8.347845845	3.788065323	0.000930721	0.008417014	-1.018464965
Gpr1	-0.857374877	8.105115406	-3.782978575	0.000942554	0.008511874	-1.030645877
Adam5	-0.817842962	5.974991221	-3.779741982	0.00095016	0.008556169	-1.038394431
Gmnn	0.672666774	9.125697841	3.777244949	0.00095607	0.008591065	-1.044371423
Gpt	0.774939893	10.21464999	3.775837475	0.000959416	0.008608927	-1.047740014
Shb	0.660323777	7.905236575	3.775543463	0.000960117	0.008609117	-1.048443656
Zfp69	0.713302815	7.128630915	3.773156453	0.000965824	0.008641938	-1.054155877
Ccnb1	1.350242323	6.081175531	3.768714959	0.000976531	0.00871927	-1.06478239
Myh11	-0.806679609	9.762435622	-3.762640121	0.000991365	0.00882684	-1.079312144
Gzme	1.068483403	3.736609363	3.761177322	0.00099497	0.008852718	-1.082810054
Abcg3	-0.645808688	6.140985533	-3.757240339	0.001004737	0.008896906	-1.092222788
Paqr9	0.995048011	9.917414864	3.756448084	0.001006714	0.008896906	-1.094116676
Llgl2	0.650025084	7.113975569	3.75205736	0.001017739	0.008979632	-1.104611037
Stc1	0.747389183	6.780606667	3.750068757	0.001022771	0.008992722	-1.109363103
Glrx	0.70840823	7.848950164	3.746762783	0.001031192	0.009029164	-1.117261925
Slc22a12	0.658224572	5.598176353	3.742685209	0.001041672	0.009114627	-1.127002055
Insl6	0.638218488	7.218793686	3.739915763	0.001048849	0.009164772	-1.133616033
Cd164l2	0.867941408	7.27427525	3.729684295	0.00107579	0.009348602	-1.158040752
Ms4a6b	0.629806859	10.59695918	3.722923365	0.001093965	0.009471624	-1.174171815
Cgref1	-0.695580032	7.992998507	-3.722599574	0.001094843	0.009471624	-1.174944181
Mycn	-0.581373136	6.725270656	-3.722475472	0.00109518	0.009471624	-1.175240207
Cst7	-0.695528365	5.826117336	-3.720831174	0.00109965	0.0095038	-1.179162206
Kcnip3	-0.874262545	6.179709352	-3.717013545	0.001110099	0.009581035	-1.188266449
Orm3	-0.779407363	7.190732482	-3.714499744	0.001117033	0.009621215	-1.194260107
Sh3bp2	0.676088834	9.069960442	3.713827884	0.001118893	0.009630691	-1.195861855
Nxf2	0.705825309	5.34489155	3.711632754	0.001124993	0.009663496	-1.201094673
Syt12	0.592249698	8.779861964	3.709715189	0.001130347	0.009701199	-1.20566521
Zfp760	-0.689260035	7.858858208	-3.708335561	0.001134216	0.009722945	-1.20895321
Kif3c	-0.658484176	8.98779642	-3.706771579	0.001138616	0.009747539	-1.212680215
Brsk1	-0.827930864	7.982007087	-3.706769117	0.001138623	0.009747539	-1.212686082
Tubg2	-0.902195838	4.768149994	-3.70351095	0.001147845	0.009793743	-1.220449132
Cxxc4	-0.701537112	7.195404493	-3.702906505	0.001149564	0.009801467	-1.221889127
Gna14	-0.591620491	9.249600975	-3.69769432	0.001164492	0.00990541	-1.234303929
Rab9b	-1.170347822	6.89524835	-3.697558802	0.001164882	0.00990541	-1.234626659
Chic1	-0.827049111	5.541753425	-3.694143887	0.001174769	0.009969406	-1.242758173
Cd84	0.985501866	8.711359805	3.690493673	0.001185428	0.010006245	-1.251447919
Rspo1	-0.60113571	9.446560612	-3.686110553	0.001198353	0.010104254	-1.261879614
Alox15	-0.682544923	7.02363745	-3.683047253	0.001207468	0.010151704	-1.269168341
Rasl10b	-0.841773301	6.835944809	-3.68074245	0.001214371	0.010184942	-1.274651323
Stac	-1.171666014	7.153495062	-3.680653938	0.001214637	0.010184942	-1.274861871
Lonrf3	0.589352697	7.080784482	3.679186016	0.001219054	0.010208605	-1.278353494
Ptprn	-1.231860361	7.095369896	-3.678913591	0.001219876	0.010208605	-1.279001452
Ereg	0.699609108	4.971220805	3.671290231	0.001243088	0.010327823	-1.297128534
Cish	-0.697070405	8.63574744	-3.670337983	0.001246018	0.010338606	-1.299392155
Ttpa	0.797587957	5.976167936	3.669630253	0.0012482	0.010349931	-1.301074426
Tnfrsf10b	0.611604301	4.972126408	3.664836563	0.001263078	0.010459606	-1.312466841
Galns	0.711098475	8.307796448	3.660978783	0.001275177	0.010532211	-1.32163227
Ptn	-1.083260347	8.159196881	-3.657733805	0.001285443	0.01059633	-1.329339873
Vat1l	-0.638859401	12.07065818	-3.656626183	0.001288965	0.010604669	-1.33197034
Irf6	-0.786499703	8.024488849	-3.654279131	0.001296461	0.010631818	-1.337543626
Ybx2	0.680541373	6.457030189	3.653549755	0.001298799	0.010644102	-1.339275407
Ccrl2	0.820858469	7.129409253	3.652831956	0.001301104	0.010656099	-1.340979611
Cpxm2	-0.61484302	9.706497208	-3.650226557	0.001309504	0.010717968	-1.347164653
Tfpi2	0.589922968	8.948989285	3.641816713	0.001336983	0.010889262	-1.367121244
Lrrc49	-0.688963378	6.781669229	-3.639644205	0.001344173	0.010924102	-1.372274665
Vit	-0.59226975	10.45955943	-3.634051076	0.001362859	0.011040556	-1.385538463
Peg10	1.040900586	8.08843194	3.631733665	0.001370676	0.011082621	-1.391032505
Trim2	-0.58312348	7.806191183	-3.626338615	0.001389045	0.011181192	-1.403819329
Lingo1	-0.647046222	7.333010539	-3.625533755	0.001391806	0.011188787	-1.405726498
Nsg2	-1.382669517	9.629221669	-3.62477567	0.001394411	0.011195936	-1.407522729
Cyp1a1	0.89728978	5.406325107	3.622371888	0.001402704	0.011248265	-1.413217668
Ppp2r2b	-1.535526432	6.49577234	-3.614866215	0.001428911	0.011407877	-1.430993311
Cdt1	0.860525252	8.522354371	3.613215128	0.00143474	0.011447201	-1.434902248
Glyctk	0.593462725	4.993466448	3.612476706	0.001437354	0.011460843	-1.436650302
Lair1	0.60703132	6.95260441	3.593437469	0.001506402	0.011832678	-1.481688192
Ank2	-0.782735005	11.14576725	-3.589124109	0.00152249	0.011914734	-1.491882564
Tgfb1	0.7247553	8.528692535	3.58746455	0.001528725	0.011956141	-1.495803938
Zim1	0.598612847	4.490385677	3.587159892	0.001529873	0.011957733	-1.496523762
Tinag	1.436120931	7.388180202	3.582599323	0.001547148	0.012061592	-1.507297111
B3gnt5	-0.812287009	6.97223659	-3.581611142	0.001550916	0.012075769	-1.509630975
Ism1	-0.685989545	7.357291	-3.581420156	0.001551646	0.012075769	-1.510082019
Cyp26b1	0.685125553	9.875007	3.580393232	0.001555573	0.012088688	-1.512507161
Hspb6	1.251619596	9.622159669	3.573075556	0.001583843	0.012266068	-1.52978269
Lynx1	-0.736770088	9.046020117	-3.568782507	0.001600661	0.012366083	-1.539913112
Crp	1.17894477	3.821406017	3.559560788	0.001637381	0.012580727	-1.561662285
Bche	0.719114162	8.471342726	3.557697325	0.001644901	0.012615553	-1.566055283
Rasal2	-0.724048874	9.349495249	-3.555299091	0.001654628	0.01268248	-1.571708015
Fbp2	1.383133865	7.020374754	3.555030062	0.001655723	0.012683198	-1.572342061
Lcat	-0.734367474	8.247761259	-3.552280645	0.001666951	0.012753788	-1.578821073
Vav1	0.717736518	7.541117773	3.547141864	0.001688138	0.012877005	-1.590926808
Scg3	-1.031366684	9.565250709	-3.538899588	0.001722671	0.013065243	-1.610333155
Luzp2	-1.19918174	6.142284284	-3.538568587	0.001724072	0.013065243	-1.611112222
Cxcl9	0.949185048	7.566685682	3.538142942	0.001725875	0.013070437	-1.61211402
Dyrk2	0.67189948	7.310727512	3.533897013	0.001743966	0.013152413	-1.622105326
Ccl4	0.810856413	7.015965654	3.527604882	0.001771117	0.013312044	-1.636905262
Nepn	0.694417447	5.117717656	3.52523486	0.001781451	0.013371436	-1.642477882
Hsd11b2	0.73230938	7.051615149	3.52422253	0.001785883	0.013396764	-1.644857837
Fsd2	0.814341039	9.110219493	3.523857924	0.001787482	0.013400823	-1.645714964
Slc18a2	-0.657292629	7.149506645	-3.523476625	0.001789155	0.013405438	-1.646611307
Necab3	-1.368085644	7.298596957	-3.519606494	0.001806228	0.013501422	-1.655707452
Rbm47	0.638007034	7.095479132	3.517135959	0.00181721	0.013559511	-1.66151253
Rab39b	-1.30876948	7.139492321	-3.515422581	0.001824864	0.013608613	-1.665537794
Sfrp4	-0.623364549	11.80067609	-3.511970359	0.001840383	0.013700149	-1.673646398
Hk3	0.665121474	8.802972045	3.511103216	0.001844301	0.013713805	-1.675682779
Hdc	0.958178056	7.921491473	3.511085315	0.001844382	0.013713805	-1.675724817
Cldn19	-0.761649272	10.02921796	-3.510542375	0.00184684	0.013724025	-1.67699977
Serinc5	-0.6491008	10.07356995	-3.508828521	0.001854619	0.013765681	-1.681023925
Mkx	-0.641706032	7.965223463	-3.505849625	0.001868215	0.013808956	-1.688017033
Mapkapk2	0.670886649	8.212776357	3.505789164	0.001868492	0.013808956	-1.68815895
Dlgap1	-0.657521316	5.812233595	-3.50483886	0.001872851	0.013820045	-1.690389456
Dbp	-0.764295066	10.55893115	-3.50161642	0.001887704	0.013917796	-1.697951662
Per1	0.621776844	9.636472386	3.499887151	0.001895723	0.013956308	-1.702008942
Eml2	-0.593689376	10.49349812	-3.497041431	0.00190899	0.014029529	-1.708684379
Adam33	-0.625494708	9.216120705	-3.486932193	0.001956861	0.014323694	-1.732385277
Iqgap3	0.857125033	5.198911947	3.482454351	0.001978437	0.014440474	-1.742876875
Rnf144b	0.682199597	7.692496115	3.477230273	0.002003903	0.014558174	-1.755111743
Dpep3	0.639779768	6.211190625	3.473643713	0.002021572	0.014619473	-1.763508282
Spire2	-1.054702502	9.13051472	-3.469138981	0.002043979	0.014746628	-1.774050615
Bub1	1.356269065	5.616117571	3.46526641	0.002063436	0.014837177	-1.783110161
Stfa2l1	1.725570996	7.042245045	3.465044224	0.002064558	0.014837177	-1.783629853
Shcbp1	0.949026993	6.730389055	3.46475187	0.002066034	0.014838306	-1.784313651
Tmem40	-0.603603819	10.30296629	-3.46454962	0.002067057	0.014838306	-1.78478669
Clec4e	1.144665436	5.154682618	3.463977509	0.002069951	0.014850671	-1.786124744
Racgap1	0.66535692	7.004711904	3.461988024	0.002080048	0.014889384	-1.790777232
Lgi2	-0.834148381	7.586949665	-3.459431619	0.002093092	0.014920358	-1.796754271
Il13ra2	0.999609501	6.995803711	3.451838192	0.002132311	0.015143713	-1.814500131
A930018P22Rik	0.643725495	5.289682425	3.449395517	0.002145079	0.015208815	-1.820206094
Tcerg1l	0.882260662	5.051907212	3.447538345	0.002154836	0.015227181	-1.824543509
Asf1b	0.852768361	8.067177705	3.44730178	0.002156082	0.015227181	-1.825095952
Clec11a	-0.690509266	9.111342767	-3.443516746	0.002176114	0.01533446	-1.833933429
Trib1	0.661389667	7.368973095	3.442623317	0.002180868	0.015359422	-1.836019004
Ctnnd2	-1.513143903	6.961520633	-3.437499959	0.00220833	0.015509722	-1.847975439
St8sia2	-0.675637415	6.266239193	-3.436725926	0.002212508	0.015530457	-1.84978132
Car12	0.701416456	4.83460362	3.435827213	0.002217369	0.0155482	-1.851877929
Hey2	-0.781076841	8.77907817	-3.43502353	0.002221724	0.015569274	-1.853752697
L1cam	-0.929529737	9.138736452	-3.432613958	0.002234833	0.015612799	-1.859372723
Mcoln2	0.677018806	7.695605251	3.424878664	0.002277427	0.01584569	-1.877405887
Napsa	0.872617003	7.381555164	3.421085491	0.002298602	0.015966715	-1.886244119
Hdac11	-0.631567517	8.211665938	-3.41657018	0.002324059	0.016108217	-1.896760881
Nell1	-0.721600249	5.275914664	-3.412858906	0.002345187	0.016212881	-1.905401598
Krtdap	-1.161933609	8.29276414	-3.409049501	0.00236707	0.016325674	-1.914267646
Elovl4	-1.390718452	7.607020161	-3.405983739	0.002384824	0.016403759	-1.921400613
Aldh1a7	0.632714935	11.17237535	3.392187213	0.002466342	0.016836506	-1.953474567
Cep55	1.063132325	5.980721641	3.39185585	0.002468333	0.016841023	-1.954244391
Serpinb9b	1.184117269	5.72686148	3.390936527	0.002473865	0.01685154	-1.956380044
Lrrc3	0.816524007	6.850025558	3.385385505	0.002507523	0.017019229	-1.96927142
Lum	-0.711144691	10.21824593	-3.374512863	0.002574743	0.017299961	-1.994501246
Stab2	0.805180421	6.455357002	3.368295124	0.00261397	0.017514011	-2.008917334
Ica1l	-0.742949069	6.570733032	-3.366752633	0.00262379	0.01757052	-2.012492292
Ncam1	-0.613046503	9.698599749	-3.35920519	0.002672363	0.017801706	-2.029976745
Gsdma2	0.889333873	5.476911715	3.358567528	0.002676507	0.01781994	-2.031453352
Ormdl3	0.612452307	10.59198687	3.358311064	0.002678175	0.017821682	-2.03204721
E2f3	0.70556392	7.12205365	3.357901865	0.002680839	0.017830044	-2.032994703
Lcn2	1.176996276	10.48568051	3.3470358	0.002752529	0.018230287	-2.058140603
Cmtm5	-0.716001485	9.192495178	-3.344208338	0.002771486	0.018309076	-2.064679299
Cadps	-2.242649088	5.699952813	-3.339923573	0.002800457	0.018448261	-2.074584523
Dennd2d	-0.592205068	6.84897613	-3.339776537	0.002801457	0.018448261	-2.074924355
Rgs7	-0.911499594	7.032440745	-3.336891178	0.002821138	0.018558576	-2.081591988
Afp	0.797516445	4.070556756	3.331897635	0.002855517	0.01871671	-2.093126658
Zcchc18	-1.567833441	6.483039507	-3.330006883	0.00286864	0.018768761	-2.097492593
Cdh10	-1.029174531	5.629261601	-3.326993738	0.002889675	0.018838987	-2.10444848
Rtn2	1.028673499	10.11548125	3.325221918	0.002902114	0.018878249	-2.108537739
Dbf4	0.772766322	7.470339484	3.325165265	0.002902512	0.018878249	-2.108668478
Akr1c13	0.762548558	9.39981114	3.313897609	0.002982851	0.019252534	-2.134655782
Gria4	-0.602894042	6.346087516	-3.309523672	0.003014616	0.019417987	-2.144735401
Igkv15-103	2.103223091	5.549905866	3.299094467	0.003091685	0.019821273	-2.168750417
Rtn1	-1.430550838	9.571346429	-3.298936143	0.00309287	0.019821273	-2.169114781
Nr1h4	-0.639313315	7.418844694	-3.293256065	0.00313566	0.020044811	-2.182182682
Pdcd1lg2	0.737848511	4.395244302	3.289827159	0.003161769	0.020181167	-2.190067557
Cyfip2	-0.627900564	8.57331331	-3.288961945	0.00316839	0.020203074	-2.192056684
Syt11	-1.150337193	9.024909049	-3.283555483	0.00321007	0.020407222	-2.204481924
Mmd2	-0.981931776	8.760106741	-3.278060079	0.003252981	0.020607633	-2.217104106
Ankrd13d	-0.659362123	8.231981827	-3.277481168	0.003257533	0.02062616	-2.218433344
Srpx	-0.669429094	8.056109883	-3.274940514	0.003277586	0.020732411	-2.224265947
Fam13a	-0.792160501	9.145193597	-3.273007715	0.003292922	0.020787901	-2.228702007
Cdc20	0.710550674	6.979136384	3.271955854	0.003301297	0.020830393	-2.231115789
Prc1	0.942247328	7.563935117	3.268291149	0.003330637	0.020973741	-2.239523269
Ddn	-0.722147208	11.85397953	-3.266694924	0.003343495	0.021033805	-2.243184231
Rab20	0.726186284	7.210806915	3.262484233	0.003377646	0.021174544	-2.2528384
Pcyt1b	-0.85709444	6.586402561	-3.261943088	0.003382059	0.021177435	-2.254078797
Cxcl2	1.681899514	7.120997905	3.255222241	0.003437339	0.021422077	-2.269477911
Fgf4	-0.956361589	9.314107497	-3.245705896	0.003517111	0.021769319	-2.291262396
Ccdc28a	-0.629423866	8.959055195	-3.243661159	0.003534484	0.021842586	-2.295940089
Sox9	-0.67924457	8.548298677	-3.241916554	0.003549372	0.021872833	-2.299930322
Fam122b	0.596545161	6.56500707	3.240205088	0.003564037	0.021923779	-2.303843993
Cdca8	0.928793667	6.650464312	3.240144058	0.003564561	0.021923779	-2.303983539
Zc4h2	-0.609756017	7.896676977	-3.234403809	0.003614182	0.022175151	-2.317104318
Spc24	0.81646857	5.914360853	3.232577344	0.003630111	0.022229821	-2.32127736
Osbpl3	-0.608071878	8.344102185	-3.231819922	0.003636736	0.022259634	-2.323007635
Nrxn2	-0.862614791	8.953968294	-3.228871353	0.003662639	0.022364163	-2.329741992
Cldn11	-1.262821652	7.146254388	-3.227002357	0.003679151	0.022432551	-2.334009489
Pstpip1	0.636662042	8.696951784	3.222888544	0.003715748	0.022612166	-2.343399356
Plekhg6	0.641337463	6.65750549	3.220483447	0.003737307	0.02271064	-2.348886976
Tspan12	0.771073622	8.899652834	3.217884366	0.003760741	0.022820207	-2.354815479
Myt1	-2.495278597	7.14286911	-3.216431686	0.003773901	0.022856273	-2.358128262
Car9	0.902311595	6.037286219	3.212275773	0.003811795	0.022989343	-2.367602572
Il31ra	-0.684762823	6.720999422	-3.208865468	0.003843165	0.023092302	-2.375373665
Gng4	-0.748150325	6.431800877	-3.201511008	0.003911667	0.02339377	-2.392121747
Abhd3	-0.688566159	7.489143953	-3.197274947	0.003951657	0.023572269	-2.401761795
Kif22	0.637015538	7.333178348	3.189771493	0.004023465	0.023876956	-2.418825571
Sox8	-0.946418369	6.984271805	-3.186286132	0.004057247	0.024043646	-2.426746504
Pole	0.633895737	7.317392505	3.186058171	0.004059466	0.02404555	-2.42726446
Susd4	-0.833968104	7.109136026	-3.178995977	0.004128794	0.024365078	-2.443303593
Melk	0.971954394	5.646272609	3.17733164	0.004145298	0.024425958	-2.447081521
Caln1	-0.85624481	5.385825178	-3.177050038	0.004148097	0.024425958	-2.447720661
Top2a	1.100379594	6.730294726	3.176984385	0.00414875	0.024425958	-2.44786967
Ccne1	0.630056624	7.842492248	3.174775088	0.004170774	0.024502933	-2.452883229
Serpina3m	1.03529024	8.086641013	3.173584491	0.00418269	0.024545939	-2.455584494
Bend6	-1.310591679	7.628594465	-3.172919995	0.004189355	0.024562297	-2.457091953
Rab27b	-0.692369854	6.377934762	-3.165091357	0.004268649	0.024831858	-2.47484261
Ell3	-0.64034422	8.018585949	-3.163565883	0.004284268	0.02491128	-2.478299489
Bst1	0.960998845	8.543880875	3.16067614	0.004314007	0.025010804	-2.484846162
Ccl3	1.096978506	6.763209242	3.159296591	0.004328274	0.025029316	-2.48797069
Angptl1	-0.744832046	8.257556858	-3.153017763	0.004393786	0.025350305	-2.502184816
Egf	0.673174631	6.540143853	3.14579579	0.004470321	0.025672856	-2.518520338
Hunk	-0.696376373	6.412504151	-3.145089382	0.004477876	0.025695059	-2.520117385
Agt	-0.595161678	8.276705136	-3.140524316	0.004526996	0.025859801	-2.530434675
Tmem117	-0.889808586	10.1772618	-3.139955331	0.004533154	0.025871652	-2.531720195
Ppm1e	-1.409220323	6.846840548	-3.132542926	0.004614125	0.026262789	-2.548458786
Kcnmb1	-1.129671236	5.087491123	-3.13183823	0.004621895	0.026291164	-2.550049303
Insc	-0.654826334	7.247055301	-3.131557773	0.004624991	0.026291164	-2.550682263
Krt27	-0.778007021	4.983872059	-3.129103735	0.004652166	0.026396301	-2.556219781
Slamf8	0.675703652	7.243915696	3.128490363	0.004658982	0.026423142	-2.55760358
Cd177	1.377482107	5.384822533	3.127556321	0.00466938	0.026446599	-2.55971062
Jam3	-0.644820718	9.741146975	-3.118401168	0.004772488	0.02681482	-2.580349779
Dync1i1	-1.585114472	7.401364582	-3.117963181	0.004777475	0.026830943	-2.58133656
Ppm1l	-0.586766307	10.39336365	-3.117313001	0.004784888	0.026860668	-2.582801304
Slc39a12	-0.820054677	5.688306096	-3.111957199	0.004846373	0.027121705	-2.594862349
Mapt	-0.6458234	7.020364066	-3.104970666	0.004927722	0.027491959	-2.610583157
Zmat4	-0.95377756	6.351414095	-3.104593445	0.004932152	0.027493633	-2.611431558
Spink2	-0.755941299	6.636313049	-3.104513029	0.004933096	0.027493633	-2.611612416
Scel	0.907670423	6.93376842	3.104390855	0.004934532	0.027493633	-2.611887182
Gjb2	0.950282044	9.524921333	3.102873875	0.004952392	0.027543727	-2.615298481
Cdc25c	0.654437421	5.960359958	3.099041323	0.004997791	0.027724176	-2.623913892
Otop1	0.85621237	8.700311246	3.094948918	0.005046711	0.027946604	-2.63310866
Elovl3	0.835768102	4.153817342	3.093685639	0.005061905	0.027991015	-2.635945981
Lmod1	-0.589080603	8.444979034	-3.092190143	0.005079948	0.028044856	-2.63930425
Slc35f1	-0.604515841	8.386973478	-3.090917829	0.005095348	0.028117621	-2.642160821
Sesn2	0.667828672	7.482638448	3.08784568	0.005132717	0.028262288	-2.64905636
Stap1	0.893686038	6.929315435	3.085446941	0.005162078	0.028374633	-2.654438455
Cytip	0.663620083	8.136850866	3.085106188	0.005166262	0.028376571	-2.655202869
Ncald	-0.662013865	9.090008072	-3.08349797	0.005186053	0.028444713	-2.658810133
Tnfrsf23	0.621710159	5.35394113	3.075101579	0.005290567	0.028862805	-2.677630825
Isl1	-1.920490328	6.460676191	-3.073590593	0.005309589	0.028934406	-2.681015485
Sema4g	-0.729595423	9.57139575	-3.072640728	0.005321581	0.028974829	-2.683142864
Tlr6	0.612456486	7.876279102	3.067604766	0.005385593	0.029185397	-2.69441717
Slc16a3	1.215757208	7.840604132	3.067376391	0.005388513	0.029188739	-2.694928266
Elovl7	-0.873566062	8.80099959	-3.062834699	0.005446907	0.029391954	-2.705089122
Vsnl1	-1.79575966	5.963523163	-3.058317573	0.005505587	0.029632876	-2.715188792
Pou2af1	0.73036716	5.859587964	3.056802564	0.005525404	0.029726907	-2.718574753
Snap91	-2.03232833	6.495769338	-3.056400743	0.005530671	0.029742616	-2.719472681
Pla2g4e	0.813880286	5.375974191	3.046801727	0.005657945	0.030298462	-2.740908405
Hepacam2	-0.614331215	4.875553057	-3.044362892	0.005690727	0.030422577	-2.746350094
Fam131a	-0.846854334	9.335573336	-3.043224382	0.005706092	0.030453324	-2.748889782
Prkar1b	-1.297018514	8.394992972	-3.041837669	0.005724862	0.030502022	-2.7519826
Cbln2	-1.040034587	6.56037052	-3.033142372	0.005843911	0.031015701	-2.771362321
Rbm11	-0.656641588	4.86032569	-3.029620902	0.005892797	0.031200056	-2.779204131
S100a9	2.048848413	10.97696344	3.026257374	0.005939856	0.031383642	-2.786690605
Pik3ap1	0.613914676	6.755892327	3.02320237	0.005982911	0.031528646	-2.7934873
Dpysl5	-0.686808259	6.198762858	-3.022470331	0.005993272	0.031560579	-2.795115485
Nusap1	0.784996546	7.007129703	3.018971766	0.006043028	0.031763156	-2.802894591
Fam89a	1.233297817	7.494072503	3.018884398	0.006044275	0.031763156	-2.803088806
Zswim5	-0.960112983	5.424839936	-3.018540589	0.006049187	0.03177031	-2.803853053
Amph	-1.529694356	6.859665352	-3.018219333	0.00605378	0.03177357	-2.804567134
Fam178b	0.580211951	7.245421781	3.017900076	0.006058348	0.031784377	-2.805276737
Cntnap4	-0.700087394	4.290899699	-3.011766681	0.006146747	0.03215495	-2.818903017
Cd209d	-0.701827025	10.31422993	-3.010700929	0.006162233	0.032222657	-2.821269533
Fmn2	-0.872574856	7.369741873	-3.00796687	0.006202132	0.032375798	-2.827338894
Optc	0.63545464	6.134245911	3.006309995	0.006226431	0.032425553	-2.831015849
Pla2g4b	-0.591623008	11.18803591	-2.99797737	0.006350024	0.032973283	-2.849494403
Slc24a2	-1.021827228	5.300682819	-2.991426963	0.006448829	0.033363276	-2.864005041
Mab21l2	-0.894961021	6.524616284	-2.991074805	0.006454182	0.033372594	-2.86478476
Prkg2	-0.773269915	6.171450414	-2.990788869	0.006458532	0.033372594	-2.865417827
Marco	0.633404358	4.881034584	2.990499798	0.006462932	0.033381718	-2.866057806
Grm8	-0.664582394	4.470740692	-2.990166006	0.006468017	0.033394367	-2.866796761
Nuf2	1.079332239	5.320819618	2.98815344	0.006498756	0.033481758	-2.871251455
Tk1	0.971976973	6.730907647	2.98630653	0.006527087	0.033576206	-2.875338324
Trdn	2.215728341	8.807364648	2.983971887	0.00656307	0.033720233	-2.880502876
Dapl1	-0.598484005	8.515805853	-2.980253615	0.00662077	0.03390669	-2.88872455
Gpr37l1	-0.680675237	8.012881499	-2.97645894	0.006680155	0.034100551	-2.897110517
Nup210	0.725895681	9.550462645	2.972967743	0.006735241	0.034271289	-2.904821667
Orm2	1.292921777	6.328904524	2.969566657	0.006789323	0.03444963	-2.912329945
Tchh	-0.592319835	7.011636412	-2.969187983	0.00679537	0.034464809	-2.913165675
Plcxd2	-0.971870956	7.169272159	-2.96760066	0.006820775	0.034526254	-2.91666837
Gap43	-0.937533311	7.496327775	-2.964905241	0.006864121	0.034676402	-2.922614366
Rgs17	-1.134659611	5.196953856	-2.961754501	0.006915124	0.034850685	-2.929561746
Pgm2l1	-0.653023721	9.49723725	-2.956879959	0.006994745	0.035154076	-2.940303639
Gdap1l1	-0.844999658	5.695671055	-2.947311973	0.007153585	0.03568259	-2.961365381
Slitrk5	-0.778353291	6.249231578	-2.947154228	0.007156232	0.03568259	-2.961712363
Spaca1	1.028014858	7.303595635	2.944001653	0.007209338	0.035862705	-2.968645178
Gca	-0.943415786	8.976100062	-2.943482636	0.007218117	0.035892284	-2.969786227
Dio3os	-0.691288079	6.069026749	-2.942662929	0.007232002	0.035933126	-2.971588152
Igfbp2	-1.098371339	7.079720715	-2.941669502	0.007248865	0.035974325	-2.973771658
Klrb1a	-0.649099125	8.773375255	-2.939306394	0.007289128	0.036047329	-2.97896432
Treml4	0.696490361	5.123169357	2.931627581	0.007421441	0.036558965	-2.995824651
Sh3gl2	-1.106623375	5.957949002	-2.928758297	0.007471467	0.036708284	-3.002119606
Tubb3	-2.163105308	7.067304505	-2.926334407	0.007513979	0.036857185	-3.007435227
Timp1	1.255341042	10.47957217	2.925955857	0.007520639	0.036866217	-3.008265212
Aurkb	0.870785722	5.072186418	2.918576685	0.007651594	0.037258145	-3.02443456
Gdf3	0.828296703	6.047831941	2.917411747	0.007672465	0.037345422	-3.026985489
Scube2	-0.62143138	6.309198072	-2.915795112	0.007701519	0.037458062	-3.030524753
Trnp1	-0.803684319	10.7166826	-2.91561807	0.007704708	0.037459189	-3.030912293
Cxcl3	1.198151465	4.283824078	2.910422986	0.007798823	0.037800722	-3.042279387
A2m	-0.79493318	9.309420331	-2.903965964	0.007917328	0.038083731	-3.056394705
Tlr8	0.67152085	4.416887197	2.900085456	0.00798937	0.038325	-3.064870718
Wipf3	-0.959947438	8.613132406	-2.898905669	0.008011397	0.038366751	-3.067446637
Lamb3	0.84347965	7.894163202	2.898724467	0.008014785	0.038366751	-3.067842225
Kcnn2	-0.713793173	6.167122802	-2.898316361	0.008022421	0.038385223	-3.068733135
Efcab1	-0.933049817	4.456939715	-2.895094818	0.008082941	0.038587363	-3.075763848
Rps6ka6	-0.83636621	4.77055028	-2.891204092	0.008156612	0.038851232	-3.084250166
Plagl1	0.600062356	7.65211587	2.887757427	0.008222409	0.039061838	-3.091763491
Stxbp1	-0.625469827	9.779705423	-2.886512052	0.008246307	0.039119176	-3.09447724
Gpr176	0.586986933	8.372523975	2.881865929	0.00833605	0.039409608	-3.104596618
Cntnap2	-1.669666333	6.634950703	-2.880915149	0.008354529	0.039482237	-3.106666505
Serpina3a	0.727426186	5.040654132	2.878611429	0.008399465	0.039650231	-3.111680478
Itga8	-0.581974073	5.851579987	-2.878195909	0.008407594	0.039673826	-3.112584645
Rprm	-1.289725131	6.173137582	-2.862918911	0.008711738	0.040835264	-3.14578472
Stk32a	-0.600825433	7.067039554	-2.856556532	0.008841466	0.041275376	-3.159586941
Myo1g	0.594019039	8.412869928	2.849993088	0.008977217	0.04173994	-3.173810109
Ndc80	0.788174197	5.975957478	2.84955115	0.008986428	0.041759993	-3.174767243
Kcnj10	-1.272100898	7.119171129	-2.849469948	0.008988122	0.041759993	-3.1749431
Tesc	-0.998575725	7.716709766	-2.843947652	0.009104005	0.042159261	-3.186896986
Dtl	0.594185237	5.79863911	2.839806088	0.009191843	0.042488382	-3.195854804
Jph4	-1.055793922	6.991855635	-2.837026187	0.009251253	0.042685135	-3.201863973
Tpx2	0.823138116	7.026190923	2.836574047	0.009260951	0.042695343	-3.202841076
Elavl4	-1.627346239	6.461283563	-2.834440886	0.009306832	0.042832385	-3.207449959
Vstm2a	-0.932334151	7.68045366	-2.828789026	0.00942944	0.043246638	-3.219653261
B430306N03Rik	0.997887156	6.502761314	2.825604976	0.009499187	0.043418002	-3.226522999
Klhl32	-0.62567739	6.125933259	-2.825209197	0.009507891	0.043442112	-3.227376648
Heph	0.614326102	9.940646302	2.820059474	0.009621832	0.043829203	-3.238478772
Ccna2	0.965953983	7.169804546	2.815796834	0.009717125	0.044159244	-3.247661056
Ckap2	0.621589551	6.017522282	2.814286458	0.009751104	0.044250175	-3.25091299
Cacna2d3	-1.337012602	6.374619784	-2.812633957	0.00978841	0.044350709	-3.254469959
Pcdh20	-0.606730712	5.666382612	-2.81253004	0.00979076	0.044350709	-3.254693605
Fpr2	1.088793533	8.5195019	2.811504767	0.00981398	0.044424123	-3.256899931
Ripk3	0.659372097	8.273664854	2.798043074	0.010123728	0.045512261	-3.28583235
Stc2	0.624268258	6.891436134	2.797459444	0.010137365	0.045546245	-3.287085178
Hck	0.652541222	8.67292611	2.788541522	0.010347908	0.046164788	-3.306212567
Trpc6	-0.921161296	5.21848004	-2.788230513	0.010355325	0.046165366	-3.306879086
Asb5	1.330884196	5.605908554	2.785577895	0.010418789	0.046399316	-3.312562385
Btnl9	0.657942429	7.079546093	2.783749317	0.010462752	0.046578729	-3.316478606
Rimkla	-1.707330296	6.720687127	-2.782855106	0.010484314	0.046641946	-3.318393255
Tmem132e	-0.755001628	6.521837924	-2.779959261	0.010554433	0.04682236	-3.324591638
Pnldc1	0.657170197	7.650241047	2.778978056	0.010578291	0.046878962	-3.326691125
Sucnr1	0.908727567	9.415791771	2.769864018	0.010802359	0.047655255	-3.346174912
Card11	0.594865116	6.215943371	2.769219047	0.010818385	0.04769274	-3.347552513
Mro	-0.650123176	5.790461028	-2.767920401	0.01085072	0.047761387	-3.350325823
Kif11	0.72249435	5.154697667	2.767534622	0.010860344	0.047761387	-3.351149543
Edil3	-1.303048128	6.059955395	-2.761237258	0.011018578	0.048267479	-3.364587684
Crabp2	0.686753824	9.467554833	2.756939207	0.011127824	0.048617081	-3.373750652
Kif20a	0.634723327	6.789760323	2.756063631	0.011150205	0.048698067	-3.375616407
Pcyox1l	-0.736301519	5.640326951	-2.750138169	0.011302785	0.049228691	-3.3882351
Nat1	0.583650226	5.808087898	2.749372349	0.011322648	0.04923798	-3.389864973
Cldn9	-0.636285668	6.616888854	-2.749306928	0.011324347	0.04923798	-3.390004195
Cd180	0.816390872	4.895149399	2.742677361	0.011497708	0.049786724	-3.404103997
Faim2	-0.675912586	5.056058452	-2.737891595	0.011624408	0.050232352	-3.414271718
Elavl2	-1.859021641	6.442774552	-2.737465523	0.011635752	0.050264228	-3.415176504
Tagln3	-1.400818039	8.021404771	-2.735930725	0.011676701	0.050338144	-3.41843514
Adssl1	0.8609421	9.165250588	2.731832493	0.011786712	0.050691663	-3.427131844
Plek2	-0.675426428	5.909324136	-2.728290163	0.011882588	0.050931118	-3.434643559
Reep2	-1.076815996	7.398975868	-2.725371242	0.011962143	0.051184137	-3.440829573
Slc29a4	-0.868307248	5.163551327	-2.725235398	0.011965858	0.051184137	-3.441117383
Esco2	1.016317529	4.545785285	2.718910851	0.012140012	0.051736949	-3.454508959
B630019K06Rik	-0.617079756	7.345123671	-2.714929362	0.01225087	0.051964689	-3.462931195
Aplnr	-0.866037791	9.026640357	-2.714297613	0.012268548	0.052022256	-3.464266984
Mlana	-0.654057053	7.003515435	-2.7069042	0.012477226	0.052713055	-3.479887976
Emb	0.612740355	8.99480751	2.706632508	0.012484958	0.052728138	-3.480461597
Snca	-0.620616783	9.567622618	-2.705325573	0.012522214	0.052828118	-3.483220503
Elfn1	-1.059032185	6.57060635	-2.705233979	0.012524829	0.052828118	-3.48341383
Plch1	-0.702073388	5.864423716	-2.704702641	0.012540008	0.052854925	-3.484535255
Clgn	-0.79597518	5.695661888	-2.702144603	0.01261333	0.053037542	-3.489932581
Corin	-0.722241863	4.708934221	-2.696315971	0.01278191	0.053589277	-3.502220844
Tmem25	-0.963922311	6.65679304	-2.694385297	0.012838216	0.053771967	-3.506288179
Lrp11	-0.700357639	9.006115926	-2.692868488	0.012882617	0.053904475	-3.509482572
Nudt10	-0.846991831	5.830880682	-2.692327462	0.012898488	0.05395307	-3.510621745
Dbndd1	-0.65381229	5.891944867	-2.690392668	0.0129554	0.054119656	-3.514694631
Cxcl10	1.031977312	7.845845798	2.689800588	0.012972863	0.054156894	-3.515940703
Onecut2	-0.870934272	4.504865312	-2.689527007	0.01298094	0.054172761	-3.516516423
Sv2b	-1.438076637	6.256906083	-2.682511078	0.013189686	0.054737415	-3.531270255
Crabp1	0.597661563	7.81884107	2.679980941	0.013265738	0.054882852	-3.536585969
Ccdc136	-0.658023637	8.71660951	-2.675276645	0.01340824	0.055331739	-3.546462541
Tram1l1	-1.149981433	5.731450633	-2.668694015	0.013610058	0.055877977	-3.560267395
Ube2t	0.796598587	4.928865958	2.668235087	0.013624235	0.055881856	-3.561229176
AI593442	-1.852363377	6.209038023	-2.665843124	0.013698348	0.05611318	-3.566240643
Cpne6	-1.595500426	7.63860676	-2.664590918	0.013737297	0.056145663	-3.568863231
Slitrk4	-1.128425172	4.851472682	-2.663840241	0.013760697	0.056183008	-3.570435118
Ddx25	-1.006644283	6.293422922	-2.661525473	0.013833087	0.056391638	-3.575280685
Dner	-0.98361272	8.214871992	-2.660512406	0.013864881	0.056448601	-3.577400668
Acaa1b	0.697278808	10.49593062	2.655101372	0.014035868	0.056943469	-3.588716791
Ccdc73	-0.718460655	6.887042875	-2.654036528	0.01406975	0.057026145	-3.590942271
Kctd8	-0.832129075	5.113714743	-2.652137503	0.014130364	0.057204372	-3.594909985
Nap1l2	-1.861096166	5.227613616	-2.649591315	0.014212019	0.057345949	-3.600227485
Crym	-0.588674975	8.071907892	-2.648281679	0.014254191	0.057461215	-3.602961494
Tro	-0.75866722	6.59510504	-2.646757571	0.014303417	0.05760467	-3.606142336
Lrrtm4	-0.930019976	5.884161359	-2.646601516	0.014308466	0.057606695	-3.606467971
Agr2	-0.723016985	5.406728221	-2.643942339	0.014394764	0.05789894	-3.612015221
Ctnna2	-1.421904309	6.570060624	-2.637652751	0.014600827	0.058543529	-3.625123979
Cntn3	-0.750656323	4.642159378	-2.632881583	0.014758986	0.059063915	-3.635056941
Prtn3	-0.784786329	7.599453567	-2.629838617	0.014860695	0.059414643	-3.641386984
Gabra2	-0.622416792	4.642576219	-2.620048782	0.015192388	0.060454636	-3.66172538
Gjb1	-0.715276012	7.419087382	-2.619779111	0.015201623	0.060458307	-3.662285043
Slc45a1	-0.99776456	6.412680403	-2.616547298	0.015312699	0.060723599	-3.668989812
Hoxb9	-0.593932125	7.574407433	-2.615955848	0.015333109	0.060763331	-3.67021636
Pbk	0.925511892	6.795092372	2.610206992	0.015532827	0.061161219	-3.682130532
Apold1	0.626367197	10.23816413	2.607907437	0.015613394	0.061416239	-3.68689226
Slfn2	0.652659641	9.577152267	2.605801565	0.015687519	0.061593079	-3.69125093
Gnaz	-0.61944858	7.212080346	-2.603027712	0.015785659	0.061825132	-3.696989255
Myo18b	0.795046931	3.588362463	2.597473103	0.015983914	0.062331851	-3.708470205
Sema4f	-1.099989095	6.010063132	-2.592363303	0.016168347	0.062814327	-3.719019978
Shc4	-0.637503463	11.15911951	-2.591612719	0.016195606	0.062867135	-3.72056869
Lgmn	0.5865427	9.771726864	2.587637754	0.016340682	0.06329454	-3.728766325
Nkain2	-0.78138701	9.413674452	-2.585544026	0.016417585	0.06353415	-3.733081488
Popdc3	1.532002285	6.910454832	2.582191273	0.016541438	0.063779878	-3.739987509
Spint1	-0.591533988	8.73688014	-2.576054622	0.016770396	0.064505438	-3.752615078
Ttyh1	-0.588324069	8.256101953	-2.573264271	0.01687548	0.064771987	-3.758351401
Baiap2l1	-0.614393978	7.654181905	-2.573125507	0.016880722	0.064772484	-3.758636579
Slc6a1	-0.9928062	8.955553752	-2.572186157	0.016916246	0.064849874	-3.760566839
Stil	0.691543185	4.516891737	2.571595299	0.016938626	0.064902737	-3.761780789
Hoxc13	0.605304873	5.527388932	2.571416545	0.016945403	0.064902737	-3.762148018
Nrip3	-1.029863373	5.582981108	-2.567916887	0.017078582	0.065373303	-3.769334821
Enpp6	-0.587340583	5.910635699	-2.566947934	0.017115628	0.065445811	-3.77132368
Fgf18	-0.64072829	8.061062412	-2.55098378	0.017736886	0.067323649	-3.804031574
Cox7a1	0.599021493	9.554920185	2.550758422	0.017745804	0.067337329	-3.804492484
Sphkap	-0.764084418	7.456615068	-2.550143496	0.017770162	0.067374559	-3.805750035
Ppp2r2c	-1.447278463	9.896521206	-2.545073259	0.017972187	0.067891358	-3.816112444
Fkbp1b	-0.584995935	10.018638	-2.543523832	0.018034351	0.068085586	-3.819276823
Mtmr7	-0.919409127	6.504058624	-2.543100313	0.018051377	0.068129566	-3.820141584
Grik1	-1.734560698	5.513555724	-2.538819093	0.018224337	0.068578066	-3.828878656
Ms4a3	-0.823951306	4.833592701	-2.538306375	0.018245154	0.068615642	-3.829924453
Gabrg1	-1.238503483	4.58382807	-2.53169827	0.01851544	0.069326087	-3.843392477
Scn1a	-1.11793226	6.195427448	-2.531548458	0.018521611	0.069326087	-3.843697581
Hpca	-1.025808303	6.076523565	-2.528970908	0.018628079	0.069580706	-3.848945378
Rgs4	-1.100270064	8.167214132	-2.524795778	0.018801746	0.070084767	-3.857439401
Vamp1	-0.755243714	8.165045764	-2.523105042	0.018872501	0.07024518	-3.860876837
Camk1g	-0.584960982	5.111982864	-2.517749295	0.019098273	0.070981259	-3.871757024
Hmox1	0.5959169	10.87393081	2.516362847	0.019157126	0.07115825	-3.874571459
Rims2	-0.930945766	5.359105594	-2.511816798	0.019351289	0.0716311	-3.883793592
Hoxb6	-0.850627768	5.774700622	-2.511530526	0.019363577	0.0716311	-3.884374008
Ggt7	-0.895652423	7.423796446	-2.509712224	0.019441794	0.071873136	-3.888059733
Ppp1r1c	-1.564559684	6.405088796	-2.506883872	0.019564045	0.0721407	-3.893789832
Mlc1	-1.462330079	6.162744784	-2.505660093	0.019617162	0.072252743	-3.896268007
Rnf112	-0.935162921	5.579311081	-2.503091999	0.019729063	0.072433275	-3.901466202
Pcdh8	-0.877198879	5.741220953	-2.496655097	0.020012156	0.073239175	-3.914482065
Rab6b	-0.716545208	7.370887737	-2.492796363	0.020183667	0.07369656	-3.922275505
Ano4	-1.221098269	5.499813306	-2.491782811	0.020228943	0.073819327	-3.924321418
Tmem79	-0.705252019	6.800856172	-2.489090273	0.020349678	0.074153125	-3.929754149
Tdo2	-0.652553264	5.116708932	-2.485982715	0.020489854	0.074491582	-3.936020072
Kif4	0.627919272	4.765262645	2.481744437	0.02068248	0.074934806	-3.944558669
Arhgef4	-0.796174955	6.207504957	-2.481156279	0.020709343	0.075003244	-3.945742932
Napb	-1.23749266	6.741827688	-2.47855803	0.020828404	0.075334252	-3.9509726
St8sia3	-1.251758897	6.561059223	-2.478139207	0.020847656	0.075360855	-3.951815298
Gpr158	-0.623937949	4.853250321	-2.476973358	0.020901331	0.075533333	-3.954160622
Gnal	-1.188750737	6.66780389	-2.47534844	0.020976356	0.075696505	-3.95742839
Casp8	0.611943978	7.598649747	2.47263326	0.021102277	0.07599939	-3.962885949
Tmem52	0.799818563	4.963493766	2.470717673	0.021191537	0.076277494	-3.966734226
Cntn1	-1.031695498	5.304362584	-2.469677965	0.021240131	0.076322308	-3.968822205
Gdap1	-1.369855989	6.674193737	-2.466730785	0.021378437	0.076645387	-3.974738064
Igsf21	0.719940201	6.943318698	2.461979262	0.021603177	0.077189017	-3.984267141
Scg5	-1.17979144	8.586628953	-2.458494734	0.021769379	0.077673342	-3.9912485
Uhrf1	0.971144854	7.656587713	2.455274697	0.021924019	0.078115105	-3.997694822
Prkg1	-0.694660168	6.835340459	-2.435041755	0.022919191	0.080685233	-4.038086829
Rufy3	-0.935600109	8.55567797	-2.433784381	0.022982395	0.08084035	-4.040590509
Brsk2	-0.744903712	6.552786873	-2.432146537	0.023064964	0.081047447	-4.043850637
Nefm	-1.512627755	7.925469157	-2.430422702	0.023152165	0.081276477	-4.047280534
Art2a	0.808995226	3.499966416	2.429231794	0.023212586	0.081378932	-4.049649234
Pou4f1	-1.489584591	6.422390221	-2.428854964	0.023231734	0.081423534	-4.050398601
Cenpi	0.71377212	5.552951376	2.426049447	0.023374757	0.081736942	-4.055975516
Pm20d1	0.656537787	5.562281775	2.425765715	0.023389267	0.081736942	-4.056539317
Nts	-1.480011185	7.281217009	-2.419516524	0.023710958	0.082502628	-4.068947136
Snph	-0.614084897	7.415588618	-2.419430097	0.023715436	0.082502628	-4.069118605
Cdkn3	0.647975659	6.305191696	2.419161259	0.023729368	0.082528437	-4.069651948
Cend1	-1.198651736	7.337422677	-2.413325969	0.024033655	0.083367424	-4.08121982
Hcn1	-0.621394145	6.899715076	-2.413273631	0.024036401	0.083367424	-4.0813235
Atp6v1g2	-1.010619139	8.296386357	-2.409035202	0.024259695	0.083958028	-4.089715236
Atl1	-0.870661966	7.815933212	-2.401281331	0.024673155	0.0850405	-4.105044493
Cpne9	0.618818801	5.408127716	2.400472984	0.024716631	0.08512453	-4.106640881
Tmem54	-0.591620133	4.883366085	-2.400055566	0.024739109	0.085151999	-4.107465106
Kif5a	-0.799462012	9.247295773	-2.393504852	0.025094339	0.085907937	-4.120388762
Elovl2	-0.675000166	5.258769529	-2.392085626	0.025171917	0.086067461	-4.123185912
Klhdc8a	-0.788462601	5.114968926	-2.384353653	0.025598461	0.087115157	-4.138407315
Cenph	0.724152841	5.523973	2.380373623	0.025820609	0.087627159	-4.14623096
Kcnip4	-1.444204177	5.178189839	-2.37643315	0.026042297	0.088058689	-4.153969076
Acsbg1	-0.6332591	7.369702416	-2.375930227	0.026070717	0.088087532	-4.154956136
Syngr3	-0.902739681	5.544443265	-2.373722824	0.026195793	0.088412547	-4.15928699
Aif1	-0.59319876	9.514364535	-2.368797538	0.026476863	0.089147451	-4.168941458
Rrm2	0.738181073	9.199953444	2.364260297	0.026738241	0.089585	-4.177824522
Mast1	-0.711790623	6.741393028	-2.360703037	0.026944821	0.090122904	-4.184781729
Trpc3	-0.85820366	7.621201681	-2.360588195	0.026951514	0.090122904	-4.185006228
Enpp5	0.608664299	6.917904306	2.358490265	0.027074061	0.090437215	-4.189106202
Lrfn5	-0.804321436	5.563975904	-2.354059102	0.027334585	0.091283393	-4.197758698
Serpini1	-1.26329737	6.645846319	-2.352831551	0.027407163	0.091434383	-4.200153913
Dusp26	-0.758018212	9.758439435	-2.352806186	0.027408665	0.091434383	-4.200203399
Ptgds	-1.477250892	8.773500805	-2.346009239	0.027813764	0.092542118	-4.213451797
Ptprz1	-0.952425465	5.144358531	-2.342128313	0.028047525	0.093051097	-4.221005852
Cacnb3	-0.648540376	9.99402973	-2.340067856	0.028172364	0.093391904	-4.225013322
Avil	-1.402198199	8.0363878	-2.33851786	0.028266612	0.093596561	-4.228026549
E2f7	0.697548081	5.861315586	2.335506345	0.028450554	0.09384757	-4.233877491
Ms4a6c	0.60385787	9.966949633	2.334510775	0.028511604	0.093975552	-4.23581072
Fam43b	-0.904754748	4.79693328	-2.333386764	0.028580674	0.094129749	-4.237992752
Scn11a	-1.862293381	6.247075325	-2.331999214	0.028666151	0.09426571	-4.240685495
Aak1	-0.917829787	6.189193616	-2.330431217	0.028763026	0.094460222	-4.243727233
Arhgdig	-0.99265447	7.920398043	-2.327895561	0.02892032	0.094915065	-4.248643452
Zic2	-1.6112517	5.565007578	-2.327836405	0.028923999	0.094915065	-4.248758106
Mapk8ip2	-1.115468564	8.319985527	-2.324015906	0.029162513	0.095461669	-4.256159065
Ccnf	0.590556929	5.548793883	2.323068361	0.029221946	0.095543318	-4.257993458
Rspo2	-1.15507353	5.473448964	-2.320870322	0.029360242	0.095750018	-4.262246954
Bhlha9	-0.609980248	4.927467758	-2.320494252	0.029383964	0.095767853	-4.262974449
Kif5c	-0.76587434	9.023391493	-2.313395819	0.02983502	0.096922811	-4.276692426
Spock3	-1.40894392	5.066196871	-2.313121107	0.029852603	0.096932976	-4.277222793
Fam155a	-1.12298135	6.381765333	-2.302955706	0.030509937	0.098358134	-4.296820823
Nkx2-2	-0.839765137	3.961320558	-2.302573389	0.030534915	0.098392009	-4.297556847
Kcna4	-0.848469679	5.850603465	-2.302044577	0.030569496	0.098453359	-4.298574775
Mapk8ip1	-0.607641949	10.01083385	-2.301641841	0.030595856	0.098513213	-4.299349916
Pnma2	-1.134584986	6.070433688	-2.296715795	0.030919963	0.099228958	-4.30882416
Ccr5	0.677247776	6.207518563	2.296014226	0.030966376	0.099327592	-4.310172453
Tox3	-1.152259397	5.298996875	-2.294623653	0.031058561	0.099572866	-4.312844126
Rph3a	-0.934756952	7.405760382	-2.293813871	0.031112359	0.099682874	-4.314399475
Aplp1	-1.252770243	7.151938945	-2.292760671	0.031182456	0.099868987	-4.316421841
Rgs8	-0.604300463	5.269669815	-2.290832033	0.031311192	0.100040868	-4.320123722
Saa1	0.833974062	6.176738102	2.290629131	0.031324764	0.100046574	-4.320513064
Glrb	-1.120752022	6.479604091	-2.289088614	0.031427983	0.100300388	-4.323468407
Tmem163	-0.834669824	6.002655628	-2.286926041	0.031573405	0.100637746	-4.327615003
Sgpp2	-1.269823537	7.08835075	-2.284680867	0.031725032	0.100943283	-4.331917374
Igsf11	-0.625638224	7.865255342	-2.282275256	0.031888231	0.101335311	-4.336524239
Fpr1	0.725990733	5.812169669	2.280868067	0.031984051	0.101563389	-4.339217658
Chd5	-0.693286617	6.85208414	-2.280207168	0.032029144	0.101630166	-4.340482285
Scn10a	-1.461939869	6.514897461	-2.279729494	0.032061772	0.101682766	-4.341396169
Hecw1	-1.16627917	4.968446611	-2.278595197	0.032139373	0.101896269	-4.343565817
Ccdc92	-0.843654212	8.197436692	-2.275234259	0.032370312	0.102427479	-4.349990515
Synm	-0.734051746	8.523248698	-2.272012217	0.032593127	0.10285303	-4.35614408
Mrgprg	0.82466583	8.245952745	2.268533702	0.032835247	0.103499016	-4.362781274
Rapgef4	-0.641420416	5.974414526	-2.267067574	0.032937786	0.103647702	-4.365576796
Slc35f3	-0.872466782	5.090298198	-2.266888843	0.032950306	0.103647702	-4.365917511
Tcte1	-0.99524057	6.764266278	-2.264494833	0.033118426	0.103917651	-4.370479571
Kif21a	-0.634718195	8.712580236	-2.260545872	0.033397451	0.104557872	-4.377998085
Pcsk1	-0.862313266	6.123983376	-2.259348664	0.033482465	0.104694678	-4.380275828
Slc6a17	-0.71427358	6.174767955	-2.254042737	0.033861618	0.105454975	-4.390361361
Atp13a5	-1.292307893	4.84403579	-2.254024103	0.033862957	0.105454975	-4.390396754
Dnajc6	0.588847695	6.027053974	2.252150662	0.033997765	0.105783814	-4.393954173
Tmem130	-1.642039237	5.6705108	-2.248668777	0.034249612	0.106209119	-4.400560804
Hoxb5	-0.884426628	7.706632008	-2.248522981	0.034260195	0.106209119	-4.400837301
Dok4	-0.755390019	7.617702777	-2.248223671	0.034281929	0.106224516	-4.401404892
Camp	0.603068756	6.536192202	2.244985562	0.034517868	0.106632677	-4.407542342
Tnc	0.98163686	8.639820694	2.243065503	0.034658466	0.106972659	-4.411178913
Tmem151a	-0.851299604	5.640293802	-2.238341136	0.035006632	0.107747623	-4.42011833
Atp2b2	-0.754213251	5.756198815	-2.237582898	0.035062806	0.107852816	-4.421551939
Kcnh1	-0.635770285	5.77303269	-2.236923435	0.035111728	0.107977087	-4.422798538
Mog	-1.234882789	4.881939206	-2.231931318	0.03548409	0.108752641	-4.43222761
Ccl12	0.592755611	9.481045096	2.22441892	0.036051201	0.10999704	-4.446391424
Ckmt1	-1.016475351	7.839046405	-2.221498172	0.036273901	0.110425355	-4.451889866
Slc17a6	-1.667336952	5.317782287	-2.215946069	0.03670068	0.111430054	-4.462329084
Rab3a	-0.588869639	10.04890253	-2.212054722	0.037002509	0.112077883	-4.469635625
Dpp6	-1.371491232	5.216860987	-2.211574732	0.037039894	0.112083763	-4.470536297
Rit2	-1.327184716	5.371822393	-2.21146197	0.037048682	0.112083763	-4.470747869
Chga	-1.023915301	7.181414193	-2.209282175	0.03721893	0.11243773	-4.474836388
Chst5	-0.74218249	4.711945509	-2.20361592	0.037664801	0.113394943	-4.48545201
Myt1l	-0.676796153	4.616801898	-2.201822998	0.037806888	0.113642938	-4.488807324
Kcnt1	-0.619467124	6.855469988	-2.201818508	0.037807245	0.113642938	-4.488815725
Atcay	-0.797036913	5.123160437	-2.201718263	0.037815203	0.113642938	-4.489003273
Cplx1	-1.226691241	8.655946885	-2.199620927	0.037982065	0.114009182	-4.492925897
Pcsk2	-1.378658057	4.874234129	-2.198636493	0.038060614	0.114064011	-4.494766232
Aard	-0.732654327	6.419019898	-2.196973247	0.038193662	0.114373363	-4.497874343
Isl2	-1.301176092	6.410265594	-2.19357131	0.038467105	0.11488455	-4.504226771
Pacsin1	-1.209656413	5.85023948	-2.19245901	0.038556893	0.114971955	-4.50630237
Fstl5	-1.315073604	4.82323024	-2.188574786	0.03887193	0.115693528	-4.513545103
Kcnip1	-0.979081572	4.700423129	-2.18152203	0.039449912	0.117001495	-4.526674549
Smr2	-1.071511648	4.827943473	-2.180430321	0.03954007	0.117131795	-4.528704396
Scn9a	-1.446904181	5.079547134	-2.178812397	0.039674028	0.11729262	-4.531711424
Spock1	-1.311691883	6.656753085	-2.175146767	0.039979045	0.117935855	-4.538518831
D130043K22Rik	-0.968914932	6.153728214	-2.175031813	0.039988644	0.117936714	-4.538732189
Fat3	-0.624821305	5.667316894	-2.172367166	0.040211746	0.11803464	-4.543675776
Htr1d	-0.87033437	5.748443149	-2.1690135	0.040494133	0.118571913	-4.549891989
Bicd1	-0.593076168	6.88038325	-2.165486814	0.040793019	0.119199159	-4.556422072
Dnm3	-0.59730301	6.640451673	-2.163928052	0.040925757	0.119531891	-4.559306069
Tmem151b	-0.991668364	5.908119866	-2.162097279	0.041082156	0.119878148	-4.562691586
Ache	-0.629934758	5.464813688	-2.155672481	0.041635287	0.120950053	-4.574557494
Rpl39l	0.635062751	7.111342711	2.154741566	0.041715986	0.121097065	-4.576274852
Rem2	-0.995704779	5.715460664	-2.153609872	0.041814281	0.121315993	-4.578361946
Rimklb	-0.665957308	7.032144034	-2.153279279	0.041843035	0.121345536	-4.578971496
H60b	0.839560377	3.221529716	2.152564491	0.041905265	0.121481885	-4.580289215
Fbp1	0.680827971	7.796766758	2.150149367	0.042116144	0.121867976	-4.584739369
Dpp10	-1.366599693	4.827057223	-2.149363877	0.042184936	0.121998884	-4.586186012
Slc17a7	-1.155375272	5.646109008	-2.148820588	0.042232576	0.122054456	-4.587186387
Ctxn1	-0.626002927	9.467527792	-2.148147695	0.042291647	0.122128611	-4.588425172
Mctp2	0.60553056	7.007954771	2.144410371	0.042621092	0.122841045	-4.595300827
Prr18	-0.613650666	5.081289399	-2.136025542	0.043368635	0.124429484	-4.610697581
Nefh	-1.350875607	8.147958985	-2.132507296	0.043685799	0.125141096	-4.617146008
Adcyap1	-1.454512484	5.465053316	-2.127806663	0.044112807	0.126107685	-4.62575047
Ankrd23	0.925503972	7.551936682	2.123774921	0.044482037	0.126772717	-4.633120394
Scg2	-1.710619826	5.535883652	-2.121338581	0.044706502	0.127191278	-4.637569414
Paqr8	-0.591526314	8.183412393	-2.116833525	0.045124244	0.128189277	-4.64578709
Rell2	-0.652211997	7.046649386	-2.106498837	0.046095817	0.130132354	-4.664594109
Serpina1a	0.711983295	4.76495304	2.106299788	0.046114713	0.130156697	-4.664955727
Rab3c	-0.892764017	4.838125938	-2.105517482	0.046189044	0.130308435	-4.666376744
Hopx	-0.595178613	8.620132138	-2.102713788	0.04645632	0.130800349	-4.671466567
Lingo2	-0.642600782	4.398521369	-2.101374322	0.0465845	0.131028278	-4.673896612
Hs3st2	-1.095575205	4.770300435	-2.098822068	0.046829615	0.131500713	-4.678523983
Cxcl13	-0.610028591	11.23810635	-2.098121876	0.046897062	0.131637197	-4.6797928
Ppm1j	-0.930181954	7.313828221	-2.094525337	0.047244877	0.13224023	-4.686305566
Chgb	-1.350053421	7.320935817	-2.091797582	0.047510213	0.132812161	-4.691240041
Cda	-0.623771864	8.024441431	-2.090296594	0.047656786	0.133107737	-4.693953446
Jph3	-1.129083111	4.960086469	-2.083114147	0.048363775	0.13452668	-4.706919133
P2rx3	-1.041457072	6.118354263	-2.075300492	0.049143534	0.13597916	-4.720989688
Stmn3	-0.673321785	11.10281268	-2.071514542	0.049525375	0.136759912	-4.727794292
