# Supplementary material for: Identification of Immune Infiltration and the Potential Biomarkers in Diabetic Peripheral Neuropathy through Bioinformatics and Machine Learning Methods
Source: Biomolecules. 2022 Dec 26;13(1):39. doi: 10.3390/biom13010039 (PMC9855866; doi:10.3390/biom13010039)
Supplement: Supplementary file 1 [file biomolecules-13-00039-s001.zip › Table S3.xls]

## Sheet: Table S3
Table S3: Results of immune cell infiltration.
Mixture	B cells naive	B cells memory	Plasma cells	T cells CD8	T cells CD4 naive	T cells CD4 memory resting	T cells CD4 memory activated	T cells follicular helper	T cells regulatory (Tregs)	T cells gamma delta	NK cells resting	NK cells activated	Monocytes	Macrophages M0	Macrophages M1	Macrophages M2	Dendritic cells resting	Dendritic cells activated	Mast cells resting	Mast cells activated	Eosinophils	Neutrophils	P-value	Correlation	RMSE
GSM1820489	0.0274029	0	0.0414619	0	0	0.0579344	0	0.0200824	0	0	0	0.0162421	0.141667	0	0.0328053	0.103699	0.418521	0	0.0622619	0	0.0779219	0	0.055	0.182039	1.00385
GSM1820490	0	0.00184185	0	0	0	0.0272755	0	0.00423054	0	0	0.0238226	0.00555399	0.348917	0	0.0198376	0.182992	0.244357	0	0.0793192	0	0.0618528	0	0.024	0.212166	0.994864
GSM1820491	0	0.0151436	0.000245021	0	0.0166668	0.0115009	0	0	0	0	0	0.0162814	0.305602	0	0.0269873	0.147547	0.312187	0	0.10625	0	0.0415884	0	0.032	0.200036	1.00056
GSM1820492	0.0261585	0	0	0	0.0504681	0	0	0	0	0	0.00966081	0.027023	0.198289	0.0436766	0.0167101	0.100256	0.38601	0	0.0981908	0	0.043556	0	0.08	0.165409	1.01439
GSM1820493	0.00745196	0	0.00995665	0	0.0196801	0.0233687	0	0.0141653	0	0	0.0379156	0.00165499	0.191407	0	0.0129718	0.181231	0.389849	0	0.0883928	0	0.0219546	0	0.005	0.250202	0.981243
GSM677105	0.0349484	0	0.0357123	0	0	0.0398074	0	0.0164317	0	0	0.00313823	0.00901059	0.28446	0.0104585	0.0263265	0.109615	0.324805	0	0.100116	0	0.00517065	0	0.055	0.181334	1.0041
GSM677106	0	0.0471261	0.0507963	0	0.00947195	0.0198567	0	0.0143737	0	0.00702066	0	0.0257442	0.319293	0.060557	0.0143194	0.205174	0.124921	0	0.101347	0	0	0	0.182	0.122356	1.02638
GSM677107	0	0.0354234	0.0617823	0	0	0.0230372	0	0.0172341	0	0.0177991	0	0.0330003	0.260353	0.0429263	0.0194554	0.216136	0.180188	0	0.0729789	0	0.0196862	0	0.211	0.114092	1.02757
GSM677108	0	0.0308824	0	0	0	0.012931	0	0.0286302	0	0	0.0357071	0	0.293402	0.0900721	0.011634	0.0270909	0.366167	0	0.0559001	0	0.047583	0	0.028	0.202125	0.999874
GSM677109	0.0367046	0	0	0	0	0.115695	0	0.0158499	0	0.00764808	0.00618073	0	0.254072	0.0349412	0.00852271	0.221218	0.234101	0	0.0650677	0	0	0	0.133	0.14145	1.02102
GSM677110	0	0.044604	0	0	0	0.0362566	0	0.0112001	0	0	0	0.0395215	0.335565	0.106279	0.0140285	0.144844	0.141966	0	0.10369	0	0.0220451	0	0.145	0.135109	1.02516
GSM677111	0	0.0260791	0.00984292	0	0.00381132	0.00744747	0	0.00272923	0	0	0	0.0317559	0.325129	0	0.0103757	0.23928	0.221294	0	0.109016	0	0.01324	0	0.024	0.212627	0.996871
GSM1820494	0.0334321	0	0.0261828	0	0	0.0807421	0	0	0	0	0.00414394	0.0141019	0.291698	0.0375222	0.0229889	0.0361095	0.298317	0	0.0818896	0	0.0728714	0	0.056	0.180488	1.0008
GSM1820495	0.0158195	0	0.0159616	0	0	0.0319955	0.0041502	0.0120539	0	0	0.0198419	0	0	0.0300946	0.0502584	0	0.778958	0	0.033697	0	0.00716909	0	0	0.368507	0.94423
GSM1820496	0.0256298	0	0.0122098	0	0	0.0552531	0	0	0	0	0.0112695	0	0.096007	0.0449424	0.0310511	0	0.624783	0	0.0531663	0	0.0456882	0	0	0.310091	0.963564
GSM1820497	0.0121665	0	0	0.00315084	0.000952008	0.0477376	0.00049521	0	0	0	0.0110037	0	0.0309562	0.0615659	0.0123558	0	0.700304	0	0.0955131	0	0.0237992	0	0	0.326915	0.962603
GSM1820498	0.0242453	0	0.0172595	0	0	0.0900198	0	0	0	0	0	0.0139352	0.146729	0.0130564	0.0407189	0	0.503778	0	0.0825598	0	0.0676988	0	0.025	0.207823	0.997859
GSM677112	0	0.0358178	0	0	0.00351981	0.151026	0	0	0	0	0.0215365	0.0150331	0.164274	0.0304271	0.0200793	0	0.445915	0	0.0585459	0	0.0538256	0	0	0.303712	0.957125
GSM677113	0.00898927	0	0.00958185	0	0	0.138939	0	0	0	0	0.0102537	0.00742075	0.195907	0.0230351	0.0228788	0.00400449	0.475168	0	0.0660589	0	0.0377629	0	0.001	0.282028	0.967384
GSM677114	0	0.00592213	0	0	0	0.146478	0	0	0	0	0.0489626	0	0.151329	0.0183549	0.0170405	0	0.496667	0	0.086576	0	0.0286694	0	0.011	0.228844	0.989429
GSM677115	0	0.00977193	0.00281275	0	0.0208214	0.0621602	0	0	0	0	0.0192141	0	0.168494	0.0603477	0.031354	0	0.575616	0	0.0388062	0	0.0106015	0	0	0.35946	0.939143
GSM677116	0	0.00353648	0	0	0	0.111595	0	0	0	0	0.0423231	0	0.0667704	0.0246562	0.0316455	0	0.640708	0	0.0569877	0	0.0217778	0	0	0.326619	0.955158
GSM677117	0.0264281	0	0.0278571	0	0	0.120924	0	0.00570588	0	0	0.0127889	0.00123334	0.0803907	0	0.0312782	0.00962519	0.551552	0	0.077909	0	0.054307	0	0.002	0.26182	0.977312
